# Supplementary material for: rac-(2R*,3S*,5S*,6R*,7S*,8S*)-7,8-Dichloro­bicyclo­[2.2.2]octane-2,3,5,6-tetrayl tetra­acetate
Source: Acta Crystallogr Sect E Struct Rep Online. 2009 Feb 13;65(Pt 3):o526–7. doi: 10.1107/S160053680900484X (PMC2968458; doi:10.1107/S160053680900484X)
Supplement: Supplementary file 1 [file e-65-0o526-sup1.cif]

##############################################################################
###                                                                        ###
###        Electronic paper (Acta Crystallographica Section E)             ###
###                                                                        ###
##############################################################################
#                                                                            #
# This CIF contains the data in a paper accepted for publication in Acta     #
# Crystallographica Section E. It conforms to the requirements of Notes      #
# for Authors for Section E, and has been peer reviewed under the auspices   #
# of the IUCr Commission on Journals.                                        #
#                                                                            #
# Full details of the Crystallographic Information File format               #
# are given in the paper "The Crystallographic Information File (CIF):       #
# a New Standard Archive File for Crystallography" by S. R. Hall, F. H.      #
# Allen and I. D. Brown [Acta Cryst. (1991), A47, 655-685].                  #
#                                                                            #
# The current version of the core CIF dictionary is obtainable from          #
# ftp://ftp.iucr.org/pub/cif_core.dic. The current version number is 2.4.    #
#                                                                            #
# Software is freely available for graphical display of the structure(s) in  #
# this CIF.  For information consult the CIF home page http://www.iucr.org/  #
# cif/home.html                                                              #
#                                                                            #
# This file may be used for bona fide research purposes within the           #
# scientific community so long as proper attribution is given to the journal # 
# article from which it was obtained.                                        #
#                                                                            #
##############################################################################
                                             
data_global
_audit_creation_method     'WinGX routine CIF_UPDATE'
_audit_conform_dict_name     cif_core.dic
_audit_conform_dict_version     2.4
_journal_data_validation_number     ?
_journal_date_recd_electronic     2009-01-19
_journal_date_accepted     2009-02-10
_journal_name_full     'Acta Crystallographica, Section E'
_journal_year     2009
_journal_volume     65
_journal_issue      3
_journal_page_first     o526
_journal_page_last     o527
_journal_paper_category     QO
_journal_coeditor_code     KP2205
_publ_contact_author_name     'Dr Ertan \,Sahin'
_publ_contact_author_address
;
Department of Chemistry
University of Atat\"urk
25240-Erzurum
Turkey
;
_publ_contact_author_email     ertan@atauni.edu.tr
_publ_contact_author_fax     '90(442)2314380'
_publ_contact_author_phone     '90(442)2360948'
_publ_section_title
;\
<i>rac</i>-(2<i>R*</i>,3<i>S</i>*,5<i>S*</i>,6<i>R*</i>,7<i>S*</i>,8<i>S</i>*)-\
7,8-Dichlorobicyclo[2.2.2]octane-2,3,5,6-tetrayl tetraacetate
;
loop_
    _publ_author_name
    _publ_author_address
    '\,Sahin, Ertan'
;
Department of Chemistry
Faculty of Science
Atat\"urk University,
25240 Erzurum
Turkey
;
    'Baran, Arif'
;
Department of Chemistry
Faculty of Science
Sakarya University
54100 Sakarya, Turkey
;
    'Balc\?i, Metin'
;
Department of Chemistry
Faculty of Science
Middle East Technical University,
06531 Ankara
Turkey
;
data_I
_audit_creation_method     'WinGX routine CIF_UPDATE'
_chemical_name_systematic
;
<i>rac</i>-(2<i>R*</i>,3<i>S</i>*,5<i>S*</i>,6<i>R*</i>,7<i>S*</i>,
8<i>S</i>*)-7,8-Dichlorobicyclo[2.2.2]octane-2,3,5,6-tetrayl tetraacetate
;
_chemical_formula_moiety     'C16 H20 Cl2 O8'
_chemical_formula_sum     'C16 H20 Cl2 O8'
_chemical_formula_analytical     ?
_chemical_formula_iupac     'C16 H20 Cl2 O8'
_chemical_formula_weight     411.22
_symmetry_cell_setting     monoclinic
_symmetry_space_group_name_H-M     'P 21/a'
_symmetry_space_group_name_Hall     '-P 2yab'
loop_
    _symmetry_equiv_pos_as_xyz
    'x, y, z'
    '-x+1/2, y+1/2, -z'
    '-x, -y, -z'
    'x-1/2, -y-1/2, z'
_cell_length_a     10.1061(3)
_cell_length_b     13.3383(4)
_cell_length_c     14.2229(3)
_cell_angle_alpha     90
_cell_angle_beta     90.189(2)
_cell_angle_gamma     90
_cell_volume     1917.21(9)
_cell_formula_units_Z     4
_cell_measurement_reflns_used     16740
_cell_measurement_theta_min     2.9015
_cell_measurement_theta_max     30.0326
_cell_measurement_temperature     294(2)
_exptl_crystal_description     Block
_exptl_crystal_colour     Colourless
_exptl_crystal_size_max     0.5
_exptl_crystal_size_mid     0.3
_exptl_crystal_size_min     0.2
_exptl_crystal_density_diffrn     1.425
_exptl_crystal_density_method     'not measured'
_exptl_crystal_F_000     856
_exptl_absorpt_coefficient_mu     0.378
_exptl_absorpt_correction_type     multi-scan
_exptl_absorpt_process_details     '(Blessing, 1995)'
_exptl_absorpt_correction_T_min     0.873
_exptl_absorpt_correction_T_max     0.927
_exptl_special_details
;
;
_diffrn_ambient_temperature     294(2)
_diffrn_radiation_type     MoK\a
_diffrn_radiation_wavelength     0.71073
_diffrn_radiation_monochromator     graphite
_diffrn_measurement_device     'Rigaku R-AXIS RAPID-S'
_diffrn_measurement_method     dtprofit.ref
_diffrn_detector_area_resol_mean     10
_diffrn_reflns_number     54750
_diffrn_reflns_av_R_equivalents     0.0236
_diffrn_reflns_theta_min     2.9
_diffrn_reflns_theta_max     30.18
_diffrn_reflns_theta_full     30.18
_diffrn_measured_fraction_theta_max     0.989
_diffrn_measured_fraction_theta_full     0.989
_diffrn_reflns_limit_h_min     -14
_diffrn_reflns_limit_h_max     14
_diffrn_reflns_limit_k_min     -18
_diffrn_reflns_limit_k_max     18
_diffrn_reflns_limit_l_min     -20
_diffrn_reflns_limit_l_max     20
_diffrn_reflns_reduction_process     'Lp corrections applied'
_refine_special_details
;
Refinement of <i>F</i>^2^ against ALL reflections. The weighted <i>R</i>-factor
<i>wR</i> and goodness of fit <i>S</i> are based on <i>F</i>^2^, conventional
<i>R</i>-factors <i>R</i> are based on <i>F</i>, with <i>F</i> set to zero for
negative <i>F</i>^2^. The threshold expression of <i>F</i>^2^ >
2\s(<i>F</i>^2^) is used only for calculating <i>R</i>-factors(gt) <i>etc</i>.
and is not relevant to the choice of reflections for refinement.
<i>R</i>-factors based on <i>F</i>^2^ are statistically about twice as large
as those based on <i>F</i>, and <i>R</i>- factors based on ALL data will be
even larger.
;
_reflns_number_total     5628
_reflns_number_gt     5575
_reflns_threshold_expression     I>2\s(I)
_refine_ls_structure_factor_coef     Fsqd
_refine_ls_matrix_type     full
_refine_ls_R_factor_all     0.0654
_refine_ls_R_factor_gt     0.0647
_refine_ls_wR_factor_ref     0.1571
_refine_ls_goodness_of_fit_ref     1.322
_refine_ls_restrained_S_all     1.322
_refine_ls_number_reflns     5628
_refine_ls_number_parameters     239
_refine_ls_number_restraints     0
_refine_ls_hydrogen_treatment     constr
_refine_ls_weighting_scheme     calc
_refine_ls_weighting_details
         'calc w=1/[\s^2^(Fo^2^)+(0.0494P)^2^+0.7822P] where P=(Fo^2^+2Fc^2^)/3'
_atom_sites_solution_hydrogens     geom
_atom_sites_solution_primary     direct
_atom_sites_solution_secondary     difmap
_refine_ls_shift/su_max     0
_refine_ls_shift/su_mean     0
_refine_diff_density_max     0.381
_refine_diff_density_min     -0.379
_refine_ls_extinction_method     none
loop_
    _atom_type_symbol
    _atom_type_description
    _atom_type_scat_dispersion_real
    _atom_type_scat_dispersion_imag
    _atom_type_scat_source
    C C 0.0033 0.0016 'International Tables Vol C Tables 4.2.6.8 and 6.1.1.4'
    H H 0 0 'International Tables Vol C Tables 4.2.6.8 and 6.1.1.4'
    O O 0.0106 0.006 'International Tables Vol C Tables 4.2.6.8 and 6.1.1.4'
    Br Br -0.2901 2.4595 'International Tables Vol C Tables 4.2.6.8 and 6.1.1.4'
    Cl Cl 0.1484 0.1585 'International Tables Vol C Tables 4.2.6.8 and 6.1.1.4'
_computing_data_collection     'CrystalClear (Rigaku/MSC, 2005)'
_computing_cell_refinement     'CrystalClear (Rigaku/MSC, 2005)'
_computing_data_reduction     'CrystalClear (Rigaku/MSC, 2005)'
_computing_structure_solution     'SHELXS97 (Sheldrick, 2008)'
_computing_structure_refinement     'SHELXL97 (Sheldrick, 2008)'
_computing_molecular_graphics     'ORTEP-3 for Windows (Farrugia, 1997)'
_computing_publication_material     'WinGX (Farrugia, 1999)'
loop_
    _atom_site_type_symbol
    _atom_site_label
    _atom_site_fract_x
    _atom_site_fract_y
    _atom_site_fract_z
    _atom_site_U_iso_or_equiv
    _atom_site_adp_type
    _atom_site_calc_flag
    _atom_site_refinement_flags
    _atom_site_occupancy
    _atom_site_disorder_assembly
    _atom_site_disorder_group
    O O1 0.43075(15) 0.68316(10) 0.83281(11) 0.0493(3) Uani d . 1 . .
    O O2 0.40605(14) 0.67994(10) 0.65495(10) 0.0456(3) Uani d . 1 . .
    O O3 0.65280(15) 0.43371(11) 0.67091(11) 0.0515(4) Uani d . 1 . .
    O O4 0.61501(15) 0.40594(12) 0.84846(12) 0.0562(4) Uani d . 1 . .
    O O6 0.7006(2) 0.27009(13) 0.68650(16) 0.0760(6) Uani d . 1 . .
    C C1 0.4340(2) 0.49728(14) 0.64831(14) 0.0432(4) Uani d . 1 . .
    H H1 0.4388 0.4942 0.5796 0.052 Uiso calc R 1 . .
    O O7 0.5083(2) 0.68542(15) 0.51586(12) 0.0707(5) Uani d . 1 . .
    C C3 0.49349(19) 0.59673(14) 0.79258(14) 0.0431(4) Uani d . 1 . .
    H H3 0.5857 0.5931 0.8139 0.052 Uiso calc R 1 . .
    O O5 0.5382(3) 0.2886(2) 0.94322(18) 0.1158(11) Uani d . 1 . .
    C C9 0.7365(2) 0.35432(17) 0.67186(17) 0.0565(5) Uani d . 1 . .
    C C5 0.49031(19) 0.41067(14) 0.79928(14) 0.0445(4) Uani d . 1 . .
    H H5 0.4368 0.3518 0.8151 0.053 Uiso calc R 1 . .
    C C8 0.27942(19) 0.50853(14) 0.78399(14) 0.0436(4) Uani d . 1 . .
    H H8 0.2452 0.5772 0.7868 0.052 Uiso calc R 1 . .
    C C2 0.48878(19) 0.59749(13) 0.68357(14) 0.0411(4) Uani d . 1 . .
    H H2 0.5783 0.6073 0.6589 0.049 Uiso calc R 1 . .
    C C7 0.2918(2) 0.47717(15) 0.68102(14) 0.0451(4) Uani d . 1 . .
    H H7 0.2761 0.4048 0.6773 0.054 Uiso calc R 1 . .
    C C6 0.5167(2) 0.41264(14) 0.69188(15) 0.0454(4) Uani d . 1 . .
    H H6 0.4911 0.3483 0.6640 0.055 Uiso calc R 1 . .
    C C13 0.4288(2) 0.71914(16) 0.56923(15) 0.0492(4) Uani d . 1 . .
    C C4 0.41742(19) 0.50589(14) 0.82877(14) 0.0420(4) Uani d . 1 . .
    H H4 0.4103 0.5088 0.8974 0.050 Uiso calc R 1 . .
    C C14 0.4989(2) 0.76967(16) 0.82909(17) 0.0551(5) Uani d . 1 . .
    C C12 0.7623(3) 0.3419(3) 0.9605(2) 0.0785(8) Uani d . 1 . .
    H H12C 0.7600 0.3159 1.0234 0.118 Uiso calc R 1 . .
    H H12A 0.7942 0.4097 0.9617 0.118 Uiso calc R 1 . .
    H H12B 0.8202 0.3015 0.9229 0.118 Uiso calc R 1 . .
    C C15 0.4182(3) 0.85465(19) 0.8642(2) 0.0736(7) Uani d . 1 . .
    H H15A 0.4056 0.8478 0.9307 0.110 Uiso calc R 1 . .
    H H15B 0.3337 0.8546 0.8331 0.110 Uiso calc R 1 . .
    H H15C 0.4630 0.9166 0.8514 0.110 Uiso calc R 1 . .
    C C10 0.6262(3) 0.3398(2) 0.91940(16) 0.0590(5) Uani d . 1 . .
    C C11 0.8745(3) 0.3867(2) 0.6533(2) 0.0790(8) Uani d . 1 . .
    H H11C 0.9172 0.4033 0.7116 0.119 Uiso calc R 1 . .
    H H11A 0.8737 0.4444 0.6130 0.119 Uiso calc R 1 . .
    H H11B 0.9218 0.3332 0.6232 0.119 Uiso calc R 1 . .
    C C16 0.3424(3) 0.8084(2) 0.5524(2) 0.0740(8) Uani d . 1 . .
    H H16C 0.3678 0.8405 0.4948 0.111 Uiso calc R 1 . .
    H H16B 0.3521 0.8548 0.6036 0.111 Uiso calc R 1 . .
    H H16A 0.2518 0.7873 0.5481 0.111 Uiso calc R 1 . .
    O O8 0.60945(19) 0.77413(14) 0.79959(18) 0.0809(6) Uani d . 1 . .
    Cl Cl2 0.16803(6) 0.42687(5) 0.84582(5) 0.06100(17) Uani d . 1 . .
    Cl Cl1 0.16992(6) 0.53836(5) 0.60893(5) 0.06395(18) Uani d . 1 . .
loop_
    _atom_site_aniso_label
    _atom_site_aniso_U_11
    _atom_site_aniso_U_22
    _atom_site_aniso_U_33
    _atom_site_aniso_U_12
    _atom_site_aniso_U_13
    _atom_site_aniso_U_23
    O1 0.0548(8) 0.0384(7) 0.0547(8) -0.0079(6) 0.0039(6) -0.0063(6)
    O2 0.0461(7) 0.0389(7) 0.0519(7) 0.0066(5) 0.0045(6) 0.0054(5)
    O3 0.0473(8) 0.0395(7) 0.0676(9) 0.0078(6) 0.0118(7) 0.0062(6)
    O4 0.0438(8) 0.0582(9) 0.0665(9) 0.0014(6) -0.0081(7) 0.0147(7)
    O6 0.0746(12) 0.0437(9) 0.1097(16) 0.0146(8) 0.0097(11) 0.0094(9)
    C1 0.0472(10) 0.0381(9) 0.0445(9) 0.0027(7) 0.0024(7) 0.0014(7)
    O7 0.0774(12) 0.0783(12) 0.0564(10) 0.0201(10) 0.0151(9) 0.0154(9)
    C3 0.0414(9) 0.0386(9) 0.0493(10) -0.0036(7) -0.0006(7) 0.0007(7)
    O5 0.0850(15) 0.163(3) 0.0992(17) -0.0404(16) -0.0287(12) 0.0788(18)
    C9 0.0581(12) 0.0464(11) 0.0650(13) 0.0160(9) 0.0092(10) 0.0055(10)
    C5 0.0413(9) 0.0396(9) 0.0527(10) 0.0002(7) -0.0017(8) 0.0076(8)
    C8 0.0406(9) 0.0368(9) 0.0534(10) -0.0030(7) 0.0038(8) 0.0028(7)
    C2 0.0382(8) 0.0356(8) 0.0496(10) 0.0026(7) 0.0038(7) 0.0056(7)
    C7 0.0446(10) 0.0382(9) 0.0525(10) -0.0019(7) -0.0041(8) -0.0013(8)
    C6 0.0449(10) 0.0358(9) 0.0556(11) 0.0020(7) 0.0042(8) 0.0014(8)
    C13 0.0514(11) 0.0437(10) 0.0525(11) 0.0014(8) -0.0026(9) 0.0080(8)
    C4 0.0425(9) 0.0396(9) 0.0439(9) -0.0033(7) 0.0010(7) 0.0031(7)
    C14 0.0606(13) 0.0411(10) 0.0636(13) -0.0115(9) -0.0101(10) 0.0013(9)
    C12 0.0621(15) 0.104(2) 0.0691(16) 0.0164(15) -0.0158(13) 0.0076(15)
    C15 0.092(2) 0.0414(12) 0.0874(19) -0.0048(12) -0.0021(15) -0.0067(12)
    C10 0.0579(13) 0.0691(14) 0.0500(11) 0.0075(11) -0.0047(10) 0.0066(10)
    C11 0.0552(14) 0.0768(18) 0.105(2) 0.0165(13) 0.0163(14) 0.0124(16)
    C16 0.0815(18) 0.0573(14) 0.0833(18) 0.0202(13) -0.0038(14) 0.0190(13)
    O8 0.0582(11) 0.0543(10) 0.1301(18) -0.0180(8) 0.0015(11) 0.0029(11)
    Cl2 0.0510(3) 0.0560(3) 0.0761(4) -0.0096(2) 0.0142(3) 0.0077(3)
    Cl1 0.0534(3) 0.0690(4) 0.0694(4) 0.0004(3) -0.0176(3) 0.0018(3)
_geom_special_details
;
All s.u.'s (except the s.u. in the dihedral angle between two l.s. planes) are
estimated using the full covariance matrix. The cell s.u.'s are taken into
account individually in the estimation of s.u.'s in distances, angles and
torsion angles; correlations between s.u.'s in cell parameters are only used
when they are defined by crystal symmetry. An approximate (isotropic)
treatment of cell s.u.'s is used for estimating s.u.'s involving l.s. planes.
;
loop_
    _geom_bond_atom_site_label_1
    _geom_bond_atom_site_label_2
    _geom_bond_site_symmetry_2
    _geom_bond_distance
    _geom_bond_publ_flag
    O1 C14 . 1.345(2) ?
    O1 C3 . 1.436(2) ?
    O2 C13 . 1.347(2) ?
    O2 C2 . 1.439(2) ?
    O3 C9 . 1.355(2) ?
    O3 C6 . 1.436(2) ?
    O4 C10 . 1.345(3) ?
    O4 C5 . 1.441(2) ?
    O6 C9 . 1.199(3) ?
    C1 C2 . 1.531(3) ?
    C1 C6 . 1.534(3) ?
    C1 C7 . 1.536(3) ?
    C1 H1 . 0.9800 ?
    O7 C13 . 1.195(3) ?
    C3 C4 . 1.525(3) ?
    C3 C2 . 1.551(3) ?
    C3 H3 . 0.9800 ?
    O5 C10 . 1.173(3) ?
    C9 C11 . 1.484(4) ?
    C5 C4 . 1.528(3) ?
    C5 C6 . 1.552(3) ?
    C5 H5 . 0.9800 ?
    C8 C7 . 1.529(3) ?
    C8 C4 . 1.532(3) ?
    C8 Cl2 . 1.7982(19) ?
    C8 H8 . 0.9800 ?
    C2 H2 . 0.9800 ?
    C7 Cl1 . 1.796(2) ?
    C7 H7 . 0.9800 ?
    C6 H6 . 0.9800 ?
    C13 C16 . 1.495(3) ?
    C4 H4 . 0.9800 ?
    C14 O8 . 1.197(3) ?
    C14 C15 . 1.484(4) ?
    C12 C10 . 1.493(4) ?
    C12 H12C . 0.9600 ?
    C12 H12A . 0.9600 ?
    C12 H12B . 0.9600 ?
    C15 H15A . 0.9600 ?
    C15 H15B . 0.9600 ?
    C15 H15C . 0.9600 ?
    C11 H11C . 0.9600 ?
    C11 H11A . 0.9600 ?
    C11 H11B . 0.9600 ?
    C16 H16C . 0.9600 ?
    C16 H16B . 0.9600 ?
    C16 H16A . 0.9600 ?
loop_
    _geom_angle_atom_site_label_1
    _geom_angle_atom_site_label_2
    _geom_angle_atom_site_label_3
    _geom_angle_site_symmetry_1
    _geom_angle_site_symmetry_3
    _geom_angle
    _geom_angle_publ_flag
    C14 O1 C3 . . 116.52(17) ?
    C13 O2 C2 . . 116.86(15) ?
    C9 O3 C6 . . 116.31(17) ?
    C10 O4 C5 . . 117.68(18) ?
    C2 C1 C6 . . 108.32(16) ?
    C2 C1 C7 . . 113.02(16) ?
    C6 C1 C7 . . 104.95(16) ?
    C2 C1 H1 . . 110.1 ?
    C6 C1 H1 . . 110.1 ?
    C7 C1 H1 . . 110.1 ?
    O1 C3 C4 . . 106.24(15) ?
    O1 C3 C2 . . 112.40(15) ?
    C4 C3 C2 . . 109.19(15) ?
    O1 C3 H3 . . 109.6 ?
    C4 C3 H3 . . 109.6 ?
    C2 C3 H3 . . 109.6 ?
    O6 C9 O3 . . 123.0(2) ?
    O6 C9 C11 . . 126.0(2) ?
    O3 C9 C11 . . 111.0(2) ?
    O4 C5 C4 . . 108.96(17) ?
    O4 C5 C6 . . 109.03(16) ?
    C4 C5 C6 . . 109.92(15) ?
    O4 C5 H5 . . 109.6 ?
    C4 C5 H5 . . 109.6 ?
    C6 C5 H5 . . 109.6 ?
    C7 C8 C4 . . 108.35(16) ?
    C7 C8 Cl2 . . 110.86(13) ?
    C4 C8 Cl2 . . 110.69(13) ?
    C7 C8 H8 . . 109.0 ?
    C4 C8 H8 . . 109.0 ?
    Cl2 C8 H8 . . 109.0 ?
    O2 C2 C1 . . 111.44(16) ?
    O2 C2 C3 . . 107.67(15) ?
    C1 C2 C3 . . 109.37(15) ?
    O2 C2 H2 . . 109.4 ?
    C1 C2 H2 . . 109.4 ?
    C3 C2 H2 . . 109.4 ?
    C8 C7 C1 . . 108.79(16) ?
    C8 C7 Cl1 . . 111.38(14) ?
    C1 C7 Cl1 . . 112.85(14) ?
    C8 C7 H7 . . 107.9 ?
    C1 C7 H7 . . 107.9 ?
    Cl1 C7 H7 . . 107.9 ?
    O3 C6 C1 . . 107.03(15) ?
    O3 C6 C5 . . 112.04(17) ?
    C1 C6 C5 . . 108.37(16) ?
    O3 C6 H6 . . 109.8 ?
    C1 C6 H6 . . 109.8 ?
    C5 C6 H6 . . 109.8 ?
    O7 C13 O2 . . 123.09(19) ?
    O7 C13 C16 . . 126.3(2) ?
    O2 C13 C16 . . 110.6(2) ?
    C3 C4 C5 . . 108.89(16) ?
    C3 C4 C8 . . 107.50(15) ?
    C5 C4 C8 . . 110.13(16) ?
    C3 C4 H4 . . 110.1 ?
    C5 C4 H4 . . 110.1 ?
    C8 C4 H4 . . 110.1 ?
    O8 C14 O1 . . 122.4(2) ?
    O8 C14 C15 . . 126.5(2) ?
    O1 C14 C15 . . 111.1(2) ?
    C10 C12 H12C . . 109.5 ?
    C10 C12 H12A . . 109.5 ?
    H12C C12 H12A . . 109.5 ?
    C10 C12 H12B . . 109.5 ?
    H12C C12 H12B . . 109.5 ?
    H12A C12 H12B . . 109.5 ?
    C14 C15 H15A . . 109.5 ?
    C14 C15 H15B . . 109.5 ?
    H15A C15 H15B . . 109.5 ?
    C14 C15 H15C . . 109.5 ?
    H15A C15 H15C . . 109.5 ?
    H15B C15 H15C . . 109.5 ?
    O5 C10 O4 . . 122.5(2) ?
    O5 C10 C12 . . 126.6(3) ?
    O4 C10 C12 . . 110.9(2) ?
    C9 C11 H11C . . 109.5 ?
    C9 C11 H11A . . 109.5 ?
    H11C C11 H11A . . 109.5 ?
    C9 C11 H11B . . 109.5 ?
    H11C C11 H11B . . 109.5 ?
    H11A C11 H11B . . 109.5 ?
    C13 C16 H16C . . 109.5 ?
    C13 C16 H16B . . 109.5 ?
    H16C C16 H16B . . 109.5 ?
    C13 C16 H16A . . 109.5 ?
    H16C C16 H16A . . 109.5 ?
    H16B C16 H16A . . 109.5 ?
loop_
    _geom_torsion_atom_site_label_1
    _geom_torsion_atom_site_label_2
    _geom_torsion_atom_site_label_3
    _geom_torsion_atom_site_label_4
    _geom_torsion_site_symmetry_1
    _geom_torsion_site_symmetry_2
    _geom_torsion_site_symmetry_3
    _geom_torsion_site_symmetry_4
    _geom_torsion
    _geom_torsion_publ_flag
    C14 O1 C3 C4 . . . . 164.71(17) ?
    C14 O1 C3 C2 . . . . -75.9(2) ?
    C6 O3 C9 O6 . . . . 2.1(4) ?
    C6 O3 C9 C11 . . . . -177.5(2) ?
    C10 O4 C5 C4 . . . . 105.8(2) ?
    C10 O4 C5 C6 . . . . -134.2(2) ?
    C13 O2 C2 C1 . . . . -85.8(2) ?
    C13 O2 C2 C3 . . . . 154.22(17) ?
    C6 C1 C2 O2 . . . . -172.81(15) ?
    C7 C1 C2 O2 . . . . -57.0(2) ?
    C6 C1 C2 C3 . . . . -53.9(2) ?
    C7 C1 C2 C3 . . . . 62.0(2) ?
    O1 C3 C2 O2 . . . . -7.5(2) ?
    C4 C3 C2 O2 . . . . 110.12(17) ?
    O1 C3 C2 C1 . . . . -128.73(16) ?
    C4 C3 C2 C1 . . . . -11.1(2) ?
    C4 C8 C7 C1 . . . . -23.6(2) ?
    Cl2 C8 C7 C1 . . . . -145.30(14) ?
    C4 C8 C7 Cl1 . . . . -148.64(13) ?
    Cl2 C8 C7 Cl1 . . . . 89.70(15) ?
    C2 C1 C7 C8 . . . . -41.9(2) ?
    C6 C1 C7 C8 . . . . 75.91(19) ?
    C2 C1 C7 Cl1 . . . . 82.20(18) ?
    C6 C1 C7 Cl1 . . . . -159.95(14) ?
    C9 O3 C6 C1 . . . . -156.87(19) ?
    C9 O3 C6 C5 . . . . 84.5(2) ?
    C2 C1 C6 O3 . . . . -53.5(2) ?
    C7 C1 C6 O3 . . . . -174.44(16) ?
    C2 C1 C6 C5 . . . . 67.6(2) ?
    C7 C1 C6 C5 . . . . -53.4(2) ?
    O4 C5 C6 O3 . . . . -14.1(2) ?
    C4 C5 C6 O3 . . . . 105.27(18) ?
    O4 C5 C6 C1 . . . . -131.97(17) ?
    C4 C5 C6 C1 . . . . -12.6(2) ?
    C2 O2 C13 O7 . . . . 3.9(3) ?
    C2 O2 C13 C16 . . . . -175.8(2) ?
    O1 C3 C4 C5 . . . . -172.47(15) ?
    C2 C3 C4 C5 . . . . 66.09(19) ?
    O1 C3 C4 C8 . . . . 68.23(19) ?
    C2 C3 C4 C8 . . . . -53.2(2) ?
    O4 C5 C4 C3 . . . . 67.1(2) ?
    C6 C5 C4 C3 . . . . -52.3(2) ?
    O4 C5 C4 C8 . . . . -175.22(15) ?
    C6 C5 C4 C8 . . . . 65.4(2) ?
    C7 C8 C4 C3 . . . . 74.40(19) ?
    Cl2 C8 C4 C3 . . . . -163.84(13) ?
    C7 C8 C4 C5 . . . . -44.1(2) ?
    Cl2 C8 C4 C5 . . . . 77.66(18) ?
    C3 O1 C14 O8 . . . . -4.8(3) ?
    C3 O1 C14 C15 . . . . 174.3(2) ?
    C5 O4 C10 O5 . . . . -1.7(4) ?
    C5 O4 C10 C12 . . . . 178.0(2) ?
loop_
    _geom_hbond_atom_site_label_D
    _geom_hbond_atom_site_label_H
    _geom_hbond_atom_site_label_A
    _geom_hbond_site_symmetry_A
    _geom_hbond_distance_DH
    _geom_hbond_distance_HA
    _geom_hbond_distance_DA
    _geom_hbond_angle_DHA
    C7 H7 O6 4_565 0.98 2.46 3.425(3) 169
    C8 H8 O8 4_575 0.98 2.42 3.377(3) 166
    C16 H16A O7 4_575 0.96 2.53 3.416(4) 154
    C12 H12B O5 4_665 0.96 2.52 3.297(4) 137
    C6 H6 O7 3_666 0.98 2.60 3.240(3) 123
