# Supplementary material for: rac-(2R*,3S*,5S*,6R*,7S*,8S*)-7,8-Dichloro­bicyclo­[2.2.2]octane-2,3,5,6-tetrayl tetra­acetate
Source: Acta Crystallogr Sect E Struct Rep Online. 2009 Feb 13;65(Pt 3):o526–7. doi: 10.1107/S160053680900484X (PMC2968458; doi:10.1107/S160053680900484X)
Supplement: Supplementary file 2 [file e-65-0o526-Isup2.hkl]

#
# h,k,l, Fc-squared, Fo-squared, sigma(Fo-squared) and status flag
#
data_I
_shelx_title ' f2plus in P 21/a'
_shelx_refln_list_code          4
_shelx_F_calc_maximum      164.70
_exptl_crystal_F_000       856.00
_reflns_d_resolution_high  0.7070
 
loop_
 _symmetry_equiv_pos_as_xyz
 'x, y, z'
 '-x+1/2, y+1/2, -z'
 '-x, -y, -z'
 'x-1/2, -y-1/2, z'
 
_cell_length_a    10.1061
_cell_length_b    13.3383
_cell_length_c    14.2229
_cell_angle_alpha  90.000
_cell_angle_beta   90.189
_cell_angle_gamma  90.000
 
_shelx_F_squared_multiplier     1.000
 
loop_
 _refln_index_h
 _refln_index_k
 _refln_index_l
 _refln_F_squared_calc
 _refln_F_squared_meas
 _refln_F_squared_sigma
 _refln_observed_status
   2   0   0     3160.35     3073.90     20.78 o
   4   0   0      488.59      403.10     11.94 o
   6   0   0     1649.34     1566.82     14.78 o
   8   0   0        7.98       22.01      3.52 o
  10   0   0       68.19       61.09      2.18 o
  12   0   0      374.10      395.58     13.79 o
  14   0   0        5.64        4.70      0.98 o
   2   1   0    15066.36    13688.52     57.29 o
   3   1   0    15563.22    15302.50     78.51 o
   4   1   0      397.06      376.98      3.00 o
   5   1   0       73.24       49.85      0.92 o
   6   1   0      314.35      342.46      4.11 o
   7   1   0      331.39      321.57      4.50 o
   8   1   0        5.25        7.80      0.80 o
   9   1   0     1585.97     1621.66     15.68 o
  10   1   0       48.87       45.84      1.42 o
  11   1   0       27.02       31.21      1.31 o
  12   1   0        0.78        3.31      0.72 o
  13   1   0       14.55       12.72      0.98 o
  14   1   0        6.19        7.19      0.77 o
   0   2   0      570.50      466.13      6.77 o
   1   2   0     8973.55     8691.93     47.59 o
   2   2   0     5560.74     5308.75     19.85 o
   3   2   0     1788.44     1945.45     14.21 o
   4   2   0      500.54      510.55      2.56 o
   5   2   0      327.05      287.07      2.02 o
   6   2   0     2082.40     2146.06     13.62 o
   7   2   0      726.96      740.62      5.47 o
   8   2   0      212.17      224.04      4.19 o
   9   2   0      108.50      102.53      2.32 o
  10   2   0       43.68       49.50      1.78 o
  11   2   0       41.49       40.62      1.52 o
  12   2   0       63.51       70.73      2.43 o
  13   2   0        0.33        3.66      0.79 o
  14   2   0        0.13        2.39      1.12 o
   1   3   0     2578.23     2705.87     16.07 o
   2   3   0      561.01      551.87      3.94 o
   3   3   0      464.98      530.75      2.64 o
   4   3   0       59.04       39.11      0.88 o
   5   3   0      291.66      222.33      2.03 o
   6   3   0      923.81      886.40      4.35 o
   7   3   0      371.58      369.46      3.60 o
   8   3   0      218.72      225.59      2.93 o
   9   3   0       71.14       61.04      1.33 o
  10   3   0       42.35       35.17      1.59 o
  11   3   0       65.45       70.86      2.13 o
  12   3   0       16.17       10.55      0.83 o
  13   3   0        0.03        3.99      0.70 o
  14   3   0       16.28       17.02      1.48 o
   0   4   0       19.77       26.03      0.77 o
   1   4   0      899.08      814.78      3.50 o
   2   4   0      934.00     1020.31      6.71 o
   3   4   0      180.05      228.20      2.39 o
   4   4   0       31.22       38.73      0.83 o
   5   4   0     1360.07     1464.06      7.27 o
   6   4   0       84.77       92.44      1.40 o
   7   4   0      121.25      125.41      1.63 o
   8   4   0     1072.64     1069.33      7.38 o
   9   4   0      192.69      203.15      2.82 o
  10   4   0        0.97        2.72      0.57 o
  11   4   0       14.73       14.11      1.07 o
  12   4   0        0.83        3.84      0.77 o
  13   4   0        1.40        3.84      0.88 o
   1   5   0      617.13      637.21      3.52 o
   2   5   0      505.85      424.28      2.86 o
   3   5   0      535.09      589.93      3.55 o
   4   5   0      268.56      246.58     10.26 o
   5   5   0      239.97      284.29      2.45 o
   6   5   0       75.26       65.92      1.26 o
   7   5   0     2460.93     2607.12     22.33 o
   8   5   0      121.30      125.07      1.72 o
   9   5   0      202.21      197.20      3.93 o
  10   5   0        0.01        2.11      0.57 o
  11   5   0       14.39       12.73      0.96 o
  12   5   0       11.11       11.36      1.17 o
  13   5   0        0.61        4.36      1.01 o
   0   6   0      326.98      287.36      5.32 o
   1   6   0     1311.53     1163.15      6.36 o
   2   6   0       88.50      143.12      5.24 o
   3   6   0     1225.33     1367.89      8.31 o
   4   6   0        7.30        2.21      0.26 o
   5   6   0        4.28       16.64      1.07 o
   6   6   0     3672.54     3839.00     30.02 o
   7   6   0       56.64       48.55      1.24 o
   8   6   0      162.69      161.11      2.43 o
   9   6   0      225.57      227.30      3.85 o
  10   6   0       17.15       17.68      1.09 o
  11   6   0       44.51       53.53      2.38 o
  12   6   0       22.12       17.64      1.42 o
  13   6   0        5.14        6.47      1.05 o
   1   7   0       62.83       80.81      1.48 o
   2   7   0       44.87       58.93      1.21 o
   3   7   0     1561.30     1637.05     10.05 o
   4   7   0     1409.46     1290.60      8.98 o
   5   7   0        1.14        5.21      0.61 o
   6   7   0      355.96      334.38      4.22 o
   7   7   0       44.96       38.81      1.24 o
   8   7   0      166.79      175.90      3.57 o
   9   7   0       63.82       60.53      1.60 o
  10   7   0       14.72       11.36      0.88 o
  11   7   0        3.92        4.77      0.83 o
  12   7   0       30.12       30.90      1.93 o
  13   7   0        0.78        5.27      1.02 o
   0   8   0     1237.29     1053.81      8.70 o
   1   8   0      151.60      139.07      2.15 o
   2   8   0        4.71        5.27      0.62 o
   3   8   0      824.33      866.37      5.87 o
   4   8   0      391.05      373.54      4.54 o
   5   8   0      307.82      324.87      4.89 o
   6   8   0      852.09      842.60      7.27 o
   7   8   0      188.86      176.63      2.87 o
   8   8   0       21.94       22.87      1.03 o
   9   8   0        0.02        3.86      0.62 o
  10   8   0       46.15       44.11      1.90 o
  11   8   0      125.86      129.00      4.64 o
  12   8   0       64.22       70.28      3.32 o
   1   9   0      274.95      292.21      3.40 o
   2   9   0     2484.75     2667.00     13.12 o
   3   9   0       88.82       94.23      1.55 o
   4   9   0      376.18      366.29      5.02 o
   5   9   0      423.01      435.42      5.72 o
   6   9   0        0.01        6.64      0.75 o
   7   9   0       75.27       74.73      2.14 o
   8   9   0      218.87      205.44      3.64 o
   9   9   0       66.95       71.25      1.97 o
  10   9   0       53.49       59.70      2.19 o
  11   9   0        8.44        8.75      1.24 o
  12   9   0        6.68        6.93      1.12 o
   0  10   0      549.40      515.78      6.86 o
   1  10   0      510.74      531.97      5.32 o
   2  10   0     1503.38     1456.94      9.13 o
   3  10   0       95.15       95.96      1.82 o
   4  10   0      235.72      223.42      3.43 o
   5  10   0      295.63      280.53      4.75 o
   6  10   0       69.82       78.55      1.90 o
   7  10   0      165.17      192.01      3.58 o
   8  10   0       20.92       22.29      1.02 o
   9  10   0        1.68        4.42      0.69 o
  10  10   0      116.84      132.64      4.24 o
  11  10   0       26.16       23.73      1.46 o
  12  10   0        0.52        4.55      0.90 o
   1  11   0     2782.47     2829.63     21.56 o
   2  11   0      810.03      840.54      7.49 o
   3  11   0      313.05      267.23      3.43 o
   4  11   0      443.64      458.99      4.62 o
   5  11   0        2.76        6.65      1.00 o
   6  11   0        9.34       11.81      0.98 o
   7  11   0       45.46       47.34      1.53 o
   8  11   0       73.77       83.90      2.52 o
   9  11   0      110.34      112.93      4.10 o
  10  11   0       18.18       16.49      1.52 o
  11  11   0       41.74       45.67      2.47 o
   0  12   0      815.91      856.91     10.74 o
   1  12   0        2.55        7.07      0.72 o
   2  12   0      173.52      164.02      2.64 o
   3  12   0      257.60      227.10      3.27 o
   4  12   0       32.81       32.06      1.16 o
   5  12   0        0.08        5.09      0.80 o
   6  12   0        1.42        4.53      0.77 o
   7  12   0        1.07        4.42      0.63 o
   8  12   0       25.31       24.10      1.31 o
   9  12   0        2.63        5.58      1.04 o
  10  12   0       18.13       13.80      1.34 o
   1  13   0        6.98       11.64      0.74 o
   2  13   0        2.57        3.96      0.61 o
   3  13   0       66.04       61.09      1.77 o
   4  13   0       92.37       89.28      3.16 o
   5  13   0       11.76        8.74      0.73 o
   6  13   0        3.17        6.90      0.81 o
   7  13   0        3.98        6.40      0.83 o
   8  13   0       16.95       12.95      1.07 o
   9  13   0        0.21        2.08      0.99 o
  10  13   0        7.34       10.73      1.35 o
   0  14   0       56.87       57.07      8.14 o
   1  14   0       25.44       24.65      1.40 o
   2  14   0       52.23       58.21      1.82 o
   3  14   0        9.59        9.74      0.75 o
   4  14   0        2.76        6.70      0.73 o
   5  14   0        2.03        5.71      0.80 o
   6  14   0       20.59       21.72      1.57 o
   7  14   0       11.54       10.48      1.05 o
   8  14   0       15.62       17.81      1.35 o
   9  14   0       14.10       12.97      1.38 o
   1  15   0       13.41       17.84      1.02 o
   2  15   0       22.69       23.03      1.42 o
   3  15   0        1.91        5.30      0.78 o
   4  15   0       27.95       21.56      1.40 o
   5  15   0       39.19       44.47      2.26 o
   6  15   0        7.71        8.72      0.88 o
   7  15   0       15.40       15.52      1.05 o
   8  15   0        7.86        8.59      1.16 o
   0  16   0       21.22       19.95      1.60 o
   1  16   0       98.86       98.04      2.73 o
   2  16   0       16.08       15.98      1.21 o
   3  16   0       20.67       19.00      1.53 o
   4  16   0       89.19       96.29      3.75 o
   5  16   0       24.08       19.08      1.47 o
   6  16   0       22.16       19.48      1.45 o
   7  16   0       27.49       27.34      1.70 o
   1  17   0        0.09        3.78      0.79 o
   2  17   0       62.88       64.63      3.10 o
   3  17   0       51.41       46.71      2.80 o
   4  17   0       21.89       19.22      1.40 o
   5  17   0       31.27       25.18      1.53 o
   6  17   0        7.83       20.04      4.91 o
   0  18   0        0.50        3.64      0.74 o
   1  18   0        0.62        4.48      0.87 o
   2  18   0        1.72        4.79      0.98 o
   3  18   0        8.22        7.56      0.90 o
   4  18   0        6.27        8.79      1.31 o
 -14   0   1        5.59        7.14      1.08 o
 -12   0   1       43.72       32.04      4.43 o
 -10   0   1       51.56       68.10      3.62 o
  -8   0   1      729.22      718.07     10.35 o
  -6   0   1        1.25        8.47      1.03 o
  -4   0   1    11887.68    12819.29     64.47 o
  -2   0   1      352.14      335.63      2.95 o
   2   0   1     2648.23     2691.62     13.34 o
   4   0   1    11572.80    11967.85     86.34 o
   6   0   1     2978.58     3154.35     29.80 o
   8   0   1     1943.13     1907.24     19.14 o
  10   0   1       40.26       46.20      1.93 o
  12   0   1        0.15        5.72      1.21 o
  14   0   1        0.14        5.35      1.29 o
 -14   1   1       10.62        8.88      0.85 o
 -13   1   1        8.42        8.81      0.85 o
 -12   1   1        8.64        6.83      0.69 o
 -11   1   1       48.61       49.76      1.79 o
 -10   1   1       63.92       54.60      1.53 o
  -9   1   1      262.57      230.89      3.81 o
  -8   1   1      190.16      222.47      3.73 o
  -7   1   1     1455.61     1549.70     10.88 o
  -6   1   1      633.66      659.38      4.52 o
  -5   1   1       86.86       52.39      1.00 o
  -4   1   1      894.69     1005.64      6.80 o
  -3   1   1     1216.87     1190.80      8.16 o
  -2   1   1     5243.31     5321.57     12.74 o
  -1   1   1     4885.20     4819.48     30.82 o
   1   1   1     5193.83     5039.87     35.26 o
   2   1   1    11223.62    10661.48     36.12 o
   3   1   1      321.51      267.41      1.58 o
   4   1   1       22.16       24.49      1.02 o
   5   1   1      478.29      655.21      3.57 o
   6   1   1      492.94      520.69      5.38 o
   7   1   1      567.77      646.80      6.60 o
   8   1   1      128.71      136.19      2.63 o
   9   1   1      225.91      206.11      5.38 o
  10   1   1       49.01       45.99      1.83 o
  11   1   1       84.02       89.65      2.56 o
  12   1   1       42.23       44.05      1.93 o
  13   1   1       60.33       55.51      2.33 o
  14   1   1        0.02        4.14      0.81 o
 -14   2   1        5.14        8.60      1.17 o
 -13   2   1       52.18       46.19      2.22 o
 -12   2   1        0.56        2.56      0.70 o
 -11   2   1        0.02        4.66      0.98 o
 -10   2   1      487.27      553.64      6.79 o
  -9   2   1      177.24      188.00      3.18 o
  -8   2   1      653.08      660.21      5.48 o
  -7   2   1      133.69      129.05      2.31 o
  -6   2   1      187.64      183.57      2.34 o
  -5   2   1      714.93      790.07      3.71 o
  -4   2   1      414.91      410.46      2.41 o
  -3   2   1      478.40      449.79      2.30 o
  -2   2   1      447.79      407.82      3.15 o
  -1   2   1      144.09      126.39      1.32 o
   1   2   1      559.61      527.49      2.46 o
   2   2   1      479.60      395.75      2.14 o
   3   2   1       26.63       38.39      1.00 o
   4   2   1      380.81      419.15      3.68 o
   5   2   1      243.24      215.63      1.87 o
   6   2   1      883.39      913.26      6.17 o
   7   2   1      548.80      563.19      4.02 o
   8   2   1     1074.56     1055.68     10.05 o
   9   2   1        4.63       10.21      0.94 o
  10   2   1      147.29      170.53      3.67 o
  11   2   1      127.76      135.19      3.28 o
  12   2   1        0.62        4.51      0.78 o
  13   2   1        7.06        7.16      0.80 o
  14   2   1       18.66       16.60      1.32 o
 -14   3   1        1.42        5.29      0.92 o
 -13   3   1        0.85        4.14      0.88 o
 -12   3   1       13.71       11.16      0.97 o
 -11   3   1       32.23       24.22      1.44 o
 -10   3   1      210.21      200.37      4.45 o
  -9   3   1       27.98       22.83      0.81 o
  -8   3   1      134.95      120.69      1.87 o
  -7   3   1       10.64       10.23      0.96 o
  -6   3   1       11.97        9.71      0.88 o
  -5   3   1      130.83      150.37      1.68 o
  -4   3   1     7111.39     7604.49     24.85 o
  -3   3   1      850.35      771.37      4.14 o
  -2   3   1     7995.01     8019.22     31.63 o
  -1   3   1    13089.90    12566.64     28.43 o
   0   3   1    12493.45    12211.89     45.44 o
   1   3   1     6190.39     6366.29     17.33 o
   2   3   1     4728.09     4850.84     18.11 o
   3   3   1     1455.78     1454.47      6.90 o
   4   3   1       82.70       93.43      1.32 o
   6   3   1      358.11      362.43      2.50 o
   7   3   1      205.55      209.00      2.72 o
   8   3   1      127.61      137.93      2.21 o
   9   3   1        8.25        9.03      1.39 o
  10   3   1      108.88      116.68      2.67 o
  11   3   1      106.62      104.57      2.82 o
  12   3   1        0.06        3.94      0.69 o
  13   3   1       19.84       16.67      1.25 o
  14   3   1        2.03        5.01      1.00 o
 -13   4   1       27.83       23.05      1.79 o
 -12   4   1       58.37       66.30      2.80 o
 -11   4   1       49.69       58.41      1.97 o
 -10   4   1        0.20        2.07      0.74 o
  -9   4   1      156.37      160.10      2.59 o
  -8   4   1        2.24        5.80      1.09 o
  -7   4   1     1473.38     1460.91      9.90 o
  -6   4   1        7.11        6.32      0.34 o
  -5   4   1      151.95      140.01      1.68 o
  -4   4   1      292.73      255.05      2.74 o
  -3   4   1       12.53       15.40      0.87 o
  -2   4   1      430.42      405.96      3.57 o
   0   4   1     2148.66     2269.20      9.17 o
   1   4   1     7557.57     7688.39     29.80 o
   2   4   1     1359.05     1293.60      6.58 o
   3   4   1       30.35       21.53      0.68 o
   4   4   1       70.31       60.15      1.25 o
   5   4   1     2276.82     2285.12     17.81 o
   6   4   1      175.98      183.35      2.10 o
   7   4   1      649.92      659.26      5.23 o
   8   4   1      641.68      647.28      5.66 o
   9   4   1       71.89       72.83      1.56 o
  10   4   1       10.86        9.60      0.65 o
  11   4   1       55.26       48.72      1.90 o
  12   4   1       11.51        9.87      0.88 o
  13   4   1       30.35       30.93      1.99 o
 -13   5   1       10.04        9.11      1.22 o
 -12   5   1        3.89        5.72      0.94 o
 -11   5   1        0.06        2.81      0.80 o
 -10   5   1       65.38       60.79      1.60 o
  -9   5   1      639.19      659.24      6.30 o
  -8   5   1       27.81       22.14      0.97 o
  -7   5   1      492.51      505.58      3.79 o
  -6   5   1      248.78      263.70      2.37 o
  -5   5   1      888.98      865.03      6.10 o
  -4   5   1     2272.32     2189.57     11.35 o
  -3   5   1     1247.90     1400.57      8.13 o
  -2   5   1      271.11      223.19      3.06 o
  -1   5   1     1784.63     1910.52     13.23 o
   0   5   1      745.39      765.44      3.93 o
   1   5   1     3115.94     3412.92     18.46 o
   2   5   1      307.29      262.92      2.37 o
   3   5   1     8355.22     9264.43     27.55 o
   4   5   1      406.08      352.75      3.71 o
   5   5   1        0.40        3.19      0.36 o
   6   5   1        0.26        1.20      0.54 o
   7   5   1     1087.20     1106.72     10.69 o
   8   5   1      408.24      402.08      3.20 o
   9   5   1       21.13       18.39      0.91 o
  10   5   1       53.98       56.82      1.47 o
  11   5   1        3.12        4.92      0.61 o
  12   5   1        0.04        3.97      1.60 o
  13   5   1       33.10       31.59      1.94 o
 -13   6   1       15.94       14.71      1.38 o
 -12   6   1       26.04       21.74      1.61 o
 -11   6   1       74.95       73.75      2.54 o
 -10   6   1      151.35      147.06      2.74 o
  -9   6   1       32.61       26.15      1.03 o
  -8   6   1       21.26       12.72      0.67 o
  -7   6   1        6.43        5.11      0.53 o
  -6   6   1      185.15      165.34      4.42 o
  -5   6   1     2526.91     2690.86     21.06 o
  -4   6   1        0.22       -0.35      0.67 o
  -3   6   1      188.82      176.40      2.91 o
  -2   6   1     7735.90     8429.84     33.56 o
  -1   6   1       26.82       27.65      0.66 o
   0   6   1      550.67      525.65      3.62 o
   1   6   1     1170.30     1135.46      6.37 o
   2   6   1    10229.05    11342.36     29.53 o
   3   6   1      708.74      727.39      6.17 o
   4   6   1       56.61       37.43      0.83 o
   5   6   1        1.25        5.04      0.40 o
   6   6   1      447.44      454.62      4.35 o
   7   6   1      483.97      464.43      6.17 o
   8   6   1       57.69       58.18      1.71 o
   9   6   1       10.18       10.30      0.69 o
  10   6   1       54.69       60.43      1.75 o
  11   6   1       16.64       18.80      1.61 o
  12   6   1        0.53        3.98      1.16 o
  13   6   1        1.52        3.73      1.34 o
 -13   7   1       14.60       16.79      1.70 o
 -12   7   1        3.43        7.06      1.03 o
 -11   7   1       58.75       66.09      2.49 o
 -10   7   1        8.89       10.50      0.92 o
  -9   7   1       43.40       38.15      1.24 o
  -8   7   1      357.57      355.47      6.33 o
  -7   7   1       55.70       50.64      1.31 o
  -6   7   1      315.41      284.97      3.92 o
  -5   7   1      309.94      305.14      4.04 o
  -4   7   1      232.81      216.57      3.51 o
  -3   7   1      438.23      392.71      5.25 o
  -2   7   1      411.49      421.74      3.80 o
  -1   7   1       90.99      108.08      1.77 o
   0   7   1     1976.86     1885.40      9.89 o
   1   7   1      326.77      274.97      2.84 o
   2   7   1       19.35       12.01      0.62 o
   3   7   1      176.33      159.70      2.24 o
   4   7   1     1049.71     1073.66      6.64 o
   5   7   1       79.26       56.82      1.33 o
   6   7   1       60.58       47.31      1.10 o
   7   7   1       95.02      112.38      2.36 o
   8   7   1        5.04        6.49      0.56 o
   9   7   1        4.07        3.53      0.51 o
  10   7   1       25.26       23.45      1.36 o
  11   7   1        2.94        5.07      0.91 o
  12   7   1        9.81       10.92      1.20 o
  13   7   1       48.29       47.16      2.82 o
 -12   8   1        4.74       10.21      1.34 o
 -11   8   1       16.76       17.15      1.41 o
 -10   8   1        0.41        4.03      1.09 o
  -9   8   1      132.93      133.26      2.47 o
  -8   8   1      238.30      242.38      4.08 o
  -7   8   1        0.37        2.84      0.56 o
  -6   8   1       34.98       36.57      1.12 o
  -5   8   1      487.14      473.14      5.11 o
  -4   8   1      595.59      617.16      5.87 o
  -3   8   1      490.17      500.97      4.16 o
  -2   8   1     1091.62     1122.77      6.95 o
  -1   8   1       47.13       66.02      1.29 o
   0   8   1       66.03       75.42      1.35 o
   1   8   1        0.39        4.54      0.57 o
   2   8   1      200.34      216.46      3.11 o
   3   8   1      131.56      103.35      1.69 o
   4   8   1      401.38      473.67      3.79 o
   5   8   1       33.17       45.79      0.96 o
   6   8   1        0.29        2.84      0.99 o
   7   8   1        9.10       13.25      0.77 o
   8   8   1       34.52       35.12      1.39 o
   9   8   1      164.09      161.90      3.31 o
  10   8   1       43.90       44.28      1.82 o
  11   8   1        3.03        9.04      1.40 o
  12   8   1       15.44       12.98      1.36 o
 -12   9   1       10.16       10.34      1.05 o
 -11   9   1        1.13        2.95      1.30 o
 -10   9   1        0.33        4.08      0.77 o
  -9   9   1       10.32        9.83      0.71 o
  -8   9   1        0.64        4.12      0.58 o
  -7   9   1        9.35       11.83      0.75 o
  -6   9   1      612.28      583.31      6.12 o
  -5   9   1      150.70      120.20      2.25 o
  -4   9   1      129.24      128.86      2.55 o
  -3   9   1        1.96        1.73      0.58 o
  -2   9   1      225.96      257.21      3.07 o
  -1   9   1       36.13       27.05      0.83 o
   0   9   1      377.07      310.59      3.54 o
   1   9   1        1.32        5.00      0.47 o
   2   9   1       36.78       38.72      1.01 o
   3   9   1       25.13       20.79      0.74 o
   4   9   1      341.44      344.19      3.67 o
   5   9   1      206.98      204.07      3.70 o
   6   9   1      401.42      419.69      5.73 o
   7   9   1      117.75      109.67      2.65 o
   8   9   1        4.50        7.61      0.77 o
   9   9   1        6.31        5.66      0.73 o
  10   9   1       23.78       17.36      1.21 o
  11   9   1        4.70        6.77      1.22 o
  12   9   1        5.75        7.90      1.10 o
 -12  10   1        2.19        5.11      1.42 o
 -11  10   1       58.69       56.02      2.47 o
 -10  10   1        0.22        4.90      0.90 o
  -9  10   1       36.17       37.94      2.22 o
  -8  10   1        0.19        2.90      0.66 o
  -7  10   1       13.81       11.76      0.77 o
  -6  10   1      121.28       94.93      2.07 o
  -5  10   1       15.46       16.80      0.95 o
  -4  10   1       69.61       89.43      1.99 o
  -3  10   1      362.10      306.38      3.80 o
  -2  10   1      172.46      176.52      2.64 o
  -1  10   1      381.66      404.51      4.64 o
   0  10   1        0.59        6.13      0.50 o
   1  10   1      451.59      426.08      4.48 o
   2  10   1     1167.43     1126.25      8.38 o
   3  10   1      346.67      393.48      4.42 o
   4  10   1       18.19       20.27      0.75 o
   5  10   1       98.67       83.67      1.52 o
   6  10   1       12.14       10.55      0.87 o
   7  10   1       61.50       60.87      1.67 o
   8  10   1       33.51       35.87      1.33 o
   9  10   1       17.41       13.77      1.10 o
  10  10   1        6.95        8.54      1.08 o
  11  10   1       22.59       21.30      1.72 o
  12  10   1       10.07       12.02      1.36 o
 -11  11   1       17.03       14.56      1.25 o
 -10  11   1       51.42       47.87      2.30 o
  -9  11   1        0.32        4.51      0.69 o
  -8  11   1        0.09        3.90      0.60 o
  -7  11   1        4.99        7.83      0.78 o
  -6  11   1      110.28      122.08      2.47 o
  -5  11   1       68.68       57.13      2.07 o
  -4  11   1       18.26       18.12      0.92 o
  -3  11   1        7.40        5.43      0.46 o
  -2  11   1       39.35       31.28      1.24 o
  -1  11   1      239.41      224.22      4.44 o
   0  11   1      740.24      773.01      7.20 o
   1  11   1      139.13      186.70      3.78 o
   2  11   1       35.10       27.83      1.17 o
   3  11   1        4.68        6.48      0.53 o
   4  11   1       22.63       19.15      0.83 o
   5  11   1      702.75      667.67      9.63 o
   6  11   1      265.71      256.53      4.99 o
   7  11   1       42.94       32.09      1.46 o
   8  11   1       14.73       17.28      1.70 o
   9  11   1      105.38      115.27      3.79 o
  10  11   1        0.19        1.72      1.30 o
  11  11   1        0.34        3.51      1.37 o
 -10  12   1        6.64        9.22      1.12 o
  -9  12   1       69.09       64.32      2.48 o
  -8  12   1       76.73       73.62      2.28 o
  -7  12   1       44.18       38.67      1.61 o
  -6  12   1      115.95      112.82      2.75 o
  -5  12   1        8.57        8.39      0.83 o
  -4  12   1        7.98        5.48      0.90 o
  -3  12   1       19.66       28.52      1.07 o
  -2  12   1       69.55       72.80      1.58 o
  -1  12   1       31.03       37.57      1.29 o
   0  12   1      315.17      335.54      5.72 o
   1  12   1     1018.70     1037.39     11.43 o
   2  12   1      129.33      126.09      2.39 o
   3  12   1       94.42       88.07      1.86 o
   4  12   1      203.53      176.95      2.83 o
   5  12   1        8.05       15.11      1.06 o
   6  12   1        1.20        5.03      0.73 o
   7  12   1        0.59        3.56      0.61 o
   8  12   1        2.31        5.72      0.75 o
   9  12   1       41.21       43.38      2.23 o
  10  12   1        0.10        3.46      1.24 o
 -10  13   1        5.21        7.74      0.93 o
  -9  13   1       29.13       18.62      1.61 o
  -8  13   1       30.76       26.80      1.64 o
  -7  13   1        2.52        6.91      0.74 o
  -6  13   1        1.05        5.22      0.71 o
  -5  13   1       60.30       65.03      2.20 o
  -4  13   1        0.49        3.87      0.81 o
  -3  13   1      254.77      256.02      4.45 o
  -2  13   1       15.79       16.65      0.96 o
  -1  13   1      173.93      157.12      2.81 o
   0  13   1       61.99       62.44      1.54 o
   1  13   1      110.04       95.63      2.07 o
   2  13   1        5.23        5.20      0.52 o
   3  13   1      115.89      138.62      2.47 o
   4  13   1        1.62        3.32      0.74 o
   5  13   1       15.61       12.81      0.96 o
   6  13   1        9.42       11.67      0.97 o
   7  13   1        0.38        2.69      1.41 o
   8  13   1        4.41        6.18      0.76 o
   9  13   1       43.65       47.01      2.42 o
  10  13   1       17.23       15.01      1.43 o
  -9  14   1       20.84       18.36      1.43 o
  -8  14   1       12.10       12.78      1.16 o
  -7  14   1       15.55       12.70      1.00 o
  -6  14   1       88.55       89.08      2.96 o
  -5  14   1        8.67        5.59      0.73 o
  -4  14   1        0.09        3.95      0.66 o
  -3  14   1        2.40        5.78      1.02 o
  -2  14   1       96.06       94.18      2.39 o
  -1  14   1      101.94      119.75      2.89 o
   0  14   1      112.71      123.15      2.78 o
   1  14   1       33.03       35.85      1.29 o
   2  14   1        7.43        9.45      1.07 o
   3  14   1        0.25        2.48      0.78 o
   4  14   1       71.35       72.21      2.33 o
   5  14   1        6.37        5.56      0.72 o
   6  14   1       31.76       35.27      1.67 o
   7  14   1       18.73       16.12      1.16 o
   8  14   1        4.86        7.46      0.89 o
   9  14   1       14.99       12.22      1.35 o
  -8  15   1        4.72        5.96      0.83 o
  -7  15   1        9.77        9.18      1.06 o
  -6  15   1        2.10        6.26      0.91 o
  -5  15   1        3.41        4.34      0.75 o
  -4  15   1        0.05        3.92      0.88 o
  -3  15   1       44.87       46.64      2.06 o
  -2  15   1        0.27        2.51      0.78 o
  -1  15   1        1.08        3.44      0.73 o
   0  15   1      132.16      133.16      3.17 o
   1  15   1       24.46       26.66      1.35 o
   2  15   1       14.56       13.66      1.07 o
   3  15   1       33.61       33.25      1.72 o
   4  15   1       13.00       12.18      1.00 o
   5  15   1        0.12        4.44      0.74 o
   6  15   1       25.26       21.91      1.54 o
   7  15   1        3.22        6.03      0.89 o
   8  15   1        0.49        3.53      1.01 o
  -7  16   1        0.24        3.49      0.89 o
  -6  16   1        1.06        4.11      0.79 o
  -5  16   1       11.80       15.77      1.31 o
  -4  16   1       29.13       31.46      1.72 o
  -3  16   1       50.95       49.22      2.16 o
  -2  16   1        6.46        7.12      1.23 o
  -1  16   1        4.51        4.92      0.75 o
   0  16   1        0.61        2.76      0.93 o
   1  16   1        0.94        6.22      1.18 o
   2  16   1       58.49       63.38      2.54 o
   3  16   1       67.32       66.25      2.61 o
   4  16   1        7.25        9.77      1.07 o
   5  16   1       10.44        9.60      0.88 o
   6  16   1        0.00        4.44      0.89 o
   7  16   1        0.25        5.56      1.10 o
  -6  17   1      101.71       88.43     11.31 o
  -5  17   1       19.02       15.46      1.34 o
  -4  17   1        3.40        6.84      0.91 o
  -3  17   1       65.64       65.06      2.63 o
  -2  17   1        3.82        6.53      1.52 o
  -1  17   1        0.00        3.18      0.88 o
   0  17   1       37.01       35.95      1.78 o
   1  17   1       10.73       10.47      0.94 o
   2  17   1        0.01        3.45      0.90 o
   3  17   1       21.14       16.60      1.51 o
   4  17   1        1.21        4.57      0.81 o
   5  17   1       31.03       30.52      1.77 o
   6  17   1       24.63       24.03      2.44 o
  -4  18   1        6.30        9.93      2.76 o
  -3  18   1       18.58       21.78      1.69 o
  -2  18   1        0.09        3.51      1.07 o
  -1  18   1        4.94        5.36      0.92 o
   0  18   1        0.07        3.28      0.93 o
   1  18   1        4.42        4.40      0.87 o
   2  18   1        4.05        6.60      1.06 o
   3  18   1       10.65        9.33      1.23 o
   4  18   1        0.14        5.43      2.14 o
 -14   0   2        0.21        3.64      1.02 o
 -12   0   2       55.19       54.70      3.15 o
 -10   0   2      298.29      317.81      6.84 o
  -8   0   2        3.31        1.85      0.73 o
  -6   0   2     1014.13     1081.43      8.25 o
  -4   0   2      777.54      746.76      4.59 o
  -2   0   2     4410.69     4393.00     20.14 o
   2   0   2     1454.25     1398.00     13.75 o
   4   0   2      991.30     1071.05      8.75 o
   6   0   2     1288.38     1410.24     16.30 o
   8   0   2      219.24      252.31      6.18 o
  10   0   2       47.87       39.19      1.98 o
  12   0   2        0.13        4.98      1.47 o
  14   0   2       71.89       84.41      4.68 o
 -14   1   2       32.51       30.32      1.74 o
 -13   1   2        8.15        9.06      0.85 o
 -12   1   2       11.46       10.25      0.81 o
 -11   1   2       38.15       29.62      1.25 o
 -10   1   2        1.51        6.00      0.98 o
  -9   1   2       17.76       20.94      1.13 o
  -8   1   2       18.53       19.06      0.85 o
  -7   1   2      117.83      105.90      1.60 o
  -6   1   2       21.74       26.53      0.69 o
  -5   1   2     1142.45     1330.10      6.82 o
  -4   1   2        3.90        2.71      0.23 o
  -3   1   2      172.72      167.14      1.44 o
  -2   1   2       39.60       39.41      0.62 o
  -1   1   2     4649.29     4474.96     12.37 o
   0   1   2      256.70      248.51      2.19 o
   1   1   2     4459.20     4206.60      9.60 o
   2   1   2      143.35      123.64      1.27 o
   3   1   2      178.96      169.98      1.55 o
   4   1   2     2419.22     2310.65     14.69 o
   5   1   2      383.20      482.11      3.26 o
   6   1   2      854.43      849.54      6.98 o
   7   1   2        7.09        7.49      0.62 o
   8   1   2       27.51       29.15      1.15 o
   9   1   2      367.13      367.62      6.81 o
  10   1   2       12.53       11.47      0.86 o
  11   1   2        2.65        5.04      0.71 o
  12   1   2       17.37       15.76      1.10 o
  13   1   2       29.64       28.11      1.87 o
  14   1   2        0.10        3.74      0.89 o
 -14   2   2        0.01        3.84      0.86 o
 -13   2   2       38.27       40.55      2.02 o
 -12   2   2        0.07        1.71      1.01 o
 -11   2   2       44.89       45.90      1.80 o
 -10   2   2        0.02        3.40      0.84 o
  -9   2   2      581.59      590.81      6.46 o
  -8   2   2        6.21        4.86      0.53 o
  -7   2   2       32.52       24.12      0.77 o
  -6   2   2      767.46      848.19      4.25 o
  -5   2   2     3978.96     4410.31     17.37 o
  -4   2   2      486.67      528.87      2.88 o
  -3   2   2     1128.83     1085.44      5.02 o
  -2   2   2      456.47      425.98      2.36 o
  -1   2   2      698.70      711.03      3.79 o
   0   2   2     8805.13     8555.15     33.21 o
   1   2   2     1672.99     1730.69      6.99 o
   2   2   2     3062.81     2978.53     12.15 o
   3   2   2     7091.05     7191.88     27.69 o
   4   2   2     1342.29     1375.95      7.27 o
   5   2   2     3560.78     3891.24     22.69 o
   6   2   2       13.67       13.27      0.88 o
   7   2   2       86.02       73.46      1.49 o
   8   2   2      129.42      129.58      1.67 o
   9   2   2      911.76      955.19      8.96 o
  10   2   2       51.05       54.81      1.87 o
  11   2   2        3.46        5.56      0.77 o
  12   2   2       12.74       11.38      1.01 o
  13   2   2       24.47       26.60      1.67 o
  14   2   2       50.17       40.65      2.38 o
 -14   3   2       59.53       56.13      5.81 o
 -13   3   2        3.91        6.15      0.88 o
 -12   3   2       44.61       50.93      2.19 o
 -11   3   2       16.42       16.84      1.04 o
 -10   3   2       22.81       19.65      1.09 o
  -9   3   2        6.42        7.06      0.54 o
  -8   3   2      429.81      477.08      4.54 o
  -7   3   2      491.09      477.17      3.20 o
  -6   3   2     2073.15     2112.70     11.87 o
  -5   3   2       45.02       55.95      0.98 o
  -3   3   2      413.05      399.38      2.72 o
  -2   3   2     6775.50     7107.60     22.91 o
  -1   3   2     3046.12     3115.52     13.89 o
   0   3   2     3463.04     3572.60      9.54 o
   1   3   2      119.37      159.27      2.09 o
   2   3   2      224.44      227.81      2.01 o
   3   3   2     1702.73     1764.08      9.86 o
   4   3   2      471.28      445.35      3.08 o
   5   3   2      245.80      194.74      2.12 o
   6   3   2     1060.49     1076.55      6.16 o
   7   3   2      455.68      467.65      4.33 o
   8   3   2       27.12       22.25      0.73 o
   9   3   2       17.74       14.17      0.99 o
  10   3   2        6.07        5.74      0.85 o
  11   3   2       21.53       19.02      1.21 o
  12   3   2       72.54       78.68      2.40 o
  13   3   2        0.33        3.36      0.76 o
  14   3   2        2.06        6.54      1.96 o
 -13   4   2        6.06        8.50      1.20 o
 -12   4   2       91.75       94.08      3.38 o
 -11   4   2      163.23      173.86      4.07 o
 -10   4   2       29.47       23.76      0.95 o
  -9   4   2      106.04      125.78      2.30 o
  -8   4   2       92.29       90.20      1.34 o
  -7   4   2      123.83      119.71      1.74 o
  -6   4   2        0.73        1.66      0.39 o
  -5   4   2      882.03      854.91      4.24 o
  -4   4   2     1327.41     1299.93      6.88 o
  -3   4   2     4073.48     4057.73     18.81 o
  -2   4   2     6006.71     6227.95     27.19 o
  -1   4   2     2158.03     2042.22     13.41 o
   0   4   2       16.39        4.83      0.51 o
   1   4   2     9268.24     9629.28     34.33 o
   2   4   2      186.49      212.97      2.09 o
   3   4   2     3454.51     3549.74     15.59 o
   4   4   2     2767.22     2839.26     12.92 o
   5   4   2       38.17       46.99      0.97 o
   6   4   2     1094.59     1119.12      6.65 o
   7   4   2      461.86      464.35      3.60 o
   8   4   2        8.95        7.39      0.70 o
   9   4   2      868.38      908.63      6.59 o
  10   4   2        2.10        3.49      0.43 o
  11   4   2       56.71       61.24      2.21 o
  12   4   2        0.02        1.19      0.88 o
  13   4   2       23.55       21.63      1.69 o
 -13   5   2        9.51        9.82      1.18 o
 -12   5   2       62.78       66.61      3.10 o
 -11   5   2      106.39      114.61      3.44 o
 -10   5   2       55.47       52.79      1.54 o
  -9   5   2       92.88       92.05      2.35 o
  -8   5   2     1012.76     1078.45      5.85 o
  -7   5   2       38.50       44.36      1.05 o
  -6   5   2      421.43      401.49      4.01 o
  -5   5   2      716.57      704.26      5.61 o
  -4   5   2      305.09      330.05      3.40 o
  -3   5   2     4418.40     5015.61     23.14 o
  -2   5   2      741.76      619.89      3.55 o
  -1   5   2      353.41      421.09      2.89 o
   0   5   2      938.80      806.43      4.15 o
   1   5   2     5791.63     5931.95     26.51 o
   2   5   2        0.31        3.37      0.37 o
   3   5   2     5113.32     5789.65     19.91 o
   4   5   2     1454.90     1314.93      6.11 o
   5   5   2        0.24        3.78      0.46 o
   6   5   2      188.86      207.95      2.56 o
   7   5   2     2490.83     2538.24     15.00 o
   8   5   2       31.54       35.14      0.86 o
   9   5   2      212.80      194.22      2.95 o
  10   5   2      197.64      213.44      3.24 o
  11   5   2        1.68        3.45      0.88 o
  12   5   2       81.12       84.17      3.16 o
  13   5   2       13.20       12.04      1.24 o
 -13   6   2        1.80        3.89      1.21 o
 -12   6   2       21.23       19.69      1.45 o
 -11   6   2        7.28        9.32      1.26 o
 -10   6   2       11.06        7.88      0.78 o
  -9   6   2      278.84      272.02      5.33 o
  -8   6   2      397.00      424.25      5.34 o
  -7   6   2        9.20       11.95      0.67 o
  -6   6   2     1643.21     1735.92     10.57 o
  -5   6   2      154.46      163.23      3.82 o
  -4   6   2       42.46       59.53      2.01 o
  -3   6   2     3998.49     4079.25     19.33 o
  -2   6   2     2672.24     2752.94     12.56 o
  -1   6   2     1465.81     1665.17     11.16 o
   0   6   2     4518.59     4564.30     21.04 o
   1   6   2      371.93      307.73      3.00 o
   2   6   2       30.33       16.71      0.66 o
   3   6   2     5200.35     5393.08     35.92 o
   4   6   2      174.06      168.69      2.22 o
   5   6   2      277.36      306.86      3.19 o
   6   6   2     1517.21     1575.58      8.84 o
   7   6   2      246.88      250.02      3.04 o
   8   6   2      415.56      406.25      3.83 o
   9   6   2      154.05      154.34      2.73 o
  10   6   2      109.47      104.50      2.27 o
  11   6   2        4.96        5.06      0.78 o
  12   6   2       21.71       19.16      1.52 o
  13   6   2        4.19        7.60      1.26 o
 -13   7   2       10.06        9.81      1.17 o
 -12   7   2       35.92       36.64      2.15 o
 -11   7   2       33.53       31.39      1.92 o
 -10   7   2        3.33        4.23      0.65 o
  -9   7   2        1.94        3.44      0.42 o
  -8   7   2       72.28       71.84      2.31 o
  -7   7   2        4.19        6.63      0.61 o
  -6   7   2      526.16      531.51      5.50 o
  -5   7   2      894.93      979.92      7.82 o
  -4   7   2      625.39      624.21      5.62 o
  -3   7   2        0.87        2.86      0.52 o
  -2   7   2      527.91      534.76      4.18 o
  -1   7   2     2058.15     1987.13     13.09 o
   0   7   2      912.56      820.86      5.32 o
   1   7   2      798.87      865.60      5.51 o
   2   7   2       41.92       62.49      1.26 o
   3   7   2       80.99       69.84      1.31 o
   4   7   2       13.46        9.80      0.83 o
   5   7   2      290.82      294.78      3.12 o
   6   7   2      345.33      326.30      3.43 o
   7   7   2      919.65      910.37      7.70 o
   8   7   2        0.01        2.50      0.67 o
   9   7   2        0.57        2.68      0.52 o
  10   7   2       25.42       19.09      1.23 o
  11   7   2        2.10        4.58      1.05 o
  12   7   2        3.98        5.16      0.99 o
  13   7   2        0.76        3.62      1.02 o
 -12   8   2       23.46       18.48      1.61 o
 -11   8   2       38.27       38.24      1.95 o
 -10   8   2       67.94       70.79      2.14 o
  -9   8   2        0.55        2.78      0.60 o
  -8   8   2       89.04       97.77      2.23 o
  -7   8   2        1.85        3.92      0.61 o
  -6   8   2        2.81        5.33      0.62 o
  -5   8   2       49.05       44.43      1.26 o
  -4   8   2      682.40      682.06      6.40 o
  -3   8   2        0.85        2.46      0.50 o
  -2   8   2       46.76       52.42      1.12 o
  -1   8   2       69.61       75.81      1.44 o
   0   8   2      456.78      390.29      3.72 o
   1   8   2     1656.76     1783.26     10.04 o
   2   8   2       50.80       35.72      0.96 o
   3   8   2        1.07        3.31      0.58 o
   4   8   2       25.84       18.03      0.67 o
   5   8   2        5.54        8.24      0.48 o
   6   8   2        5.51        5.38      0.47 o
   7   8   2        1.44        2.50      0.63 o
   8   8   2        0.82        3.02      0.60 o
   9   8   2       25.52       20.14      0.88 o
  10   8   2        0.47        2.03      0.95 o
  11   8   2       36.88       36.41      2.11 o
  12   8   2        0.57        4.09      0.94 o
 -12   9   2        0.41        3.68      1.00 o
 -11   9   2       24.32       21.91      1.67 o
 -10   9   2       19.29       17.87      1.15 o
  -9   9   2       76.27       69.77      1.97 o
  -8   9   2        5.85        7.47      0.61 o
  -7   9   2      135.36      135.85      2.54 o
  -6   9   2        0.70        4.46      0.76 o
  -5   9   2      372.72      415.05      5.74 o
  -4   9   2       20.51       28.67      0.93 o
  -3   9   2       77.13       75.02      1.87 o
  -2   9   2      178.83      189.69      2.55 o
  -1   9   2       13.02       10.06      0.63 o
   0   9   2      953.46      903.38      6.84 o
   1   9   2       46.51       47.26      1.19 o
   2   9   2       42.49       52.14      1.28 o
   3   9   2        0.48        2.68      0.48 o
   4   9   2       32.46       35.39      1.01 o
   5   9   2      164.41      158.48      2.45 o
   6   9   2       22.45       21.45      0.86 o
   7   9   2       54.17       49.63      1.55 o
   8   9   2       40.21       39.62      1.53 o
   9   9   2        2.27        4.97      0.52 o
  10   9   2       44.43       42.98      1.93 o
  11   9   2       45.87       48.68      2.47 o
  12   9   2        4.60        7.45      1.14 o
 -11  10   2        1.90        3.72      0.76 o
 -10  10   2        5.55        6.88      0.77 o
  -9  10   2       89.05       98.18      2.51 o
  -8  10   2       14.89       12.97      0.79 o
  -7  10   2      146.88      139.96      2.97 o
  -6  10   2        0.02        3.44      0.75 o
  -5  10   2       19.25       18.30      0.87 o
  -4  10   2        0.05        2.65      0.64 o
  -3  10   2       87.90      102.55      1.95 o
  -2  10   2      946.04      909.10      7.03 o
  -1  10   2       56.66       70.23      1.34 o
   0  10   2      307.76      337.49      4.07 o
   1  10   2      307.49      298.96      3.81 o
   2  10   2      128.76      117.76      2.32 o
   3  10   2       67.09       61.80      1.42 o
   4  10   2      224.52      224.98      3.03 o
   5  10   2       18.55       17.19      0.81 o
   6  10   2       10.20        5.09      0.67 o
   7  10   2       24.28       18.43      1.03 o
   8  10   2       13.40       14.63      1.03 o
   9  10   2       45.76       50.25      2.35 o
  10  10   2      103.84      105.99      3.47 o
  11  10   2        0.01        2.09      1.38 o
 -11  11   2       29.32       25.46      1.72 o
 -10  11   2       17.78       16.59      1.20 o
  -9  11   2       86.06       84.45      2.63 o
  -8  11   2        6.07        6.62      0.69 o
  -7  11   2      155.48      151.69      3.23 o
  -6  11   2        1.73        2.80      0.59 o
  -5  11   2        4.24        4.40      0.75 o
  -4  11   2        6.93        7.37      0.73 o
  -3  11   2      118.64      116.73      2.42 o
  -2  11   2      222.55      221.95      3.27 o
  -1  11   2      325.04      366.78      4.89 o
   0  11   2       14.53       16.51      0.84 o
   1  11   2      913.45      953.26      7.91 o
   2  11   2        3.19        6.62      0.98 o
   3  11   2      228.71      238.09      3.54 o
   4  11   2      136.76      123.37      2.32 o
   5  11   2       62.05       60.34      1.59 o
   6  11   2        0.06        0.83      0.81 o
   7  11   2      265.75      279.24      5.52 o
   8  11   2        2.05        3.43      0.62 o
   9  11   2       15.88       13.94      1.40 o
  10  11   2        1.62        4.73      0.84 o
  11  11   2        4.70        6.83      0.99 o
 -10  12   2        9.51        8.90      0.94 o
  -9  12   2        3.90        4.93      0.69 o
  -8  12   2       12.73       14.11      0.91 o
  -7  12   2       44.62       42.04      1.57 o
  -6  12   2       17.88       18.44      1.14 o
  -5  12   2        0.34        2.90      0.71 o
  -4  12   2       53.80       59.37      1.70 o
  -3  12   2      477.78      501.86      7.15 o
  -2  12   2      407.73      381.48      4.56 o
  -1  12   2        7.70       10.06      0.67 o
   0  12   2      489.79      490.27      5.47 o
   1  12   2       15.24       18.23      1.08 o
   2  12   2       59.06       56.02      1.48 o
   3  12   2        4.37        5.82      0.56 o
   4  12   2      243.74      231.79      3.52 o
   5  12   2       40.33       37.00      1.17 o
   6  12   2       90.20       90.42      2.40 o
   7  12   2       65.95       69.76      2.46 o
   8  12   2       44.09       46.35      1.95 o
   9  12   2        0.33        4.96      1.49 o
  10  12   2       42.27       42.46      2.19 o
 -10  13   2        3.67        5.22      0.84 o
  -9  13   2       25.00       22.23      1.27 o
  -8  13   2       63.68       67.92      2.66 o
  -7  13   2      118.88      119.85      3.23 o
  -6  13   2       11.08       10.62      0.92 o
  -5  13   2      287.35      284.23      7.96 o
  -4  13   2      113.43      103.65      2.43 o
  -3  13   2      206.13      198.99      5.35 o
  -2  13   2        4.05        5.56      0.59 o
  -1  13   2      406.14      437.42      5.80 o
   0  13   2        3.30        4.61      0.66 o
   1  13   2      264.13      236.87      4.29 o
   2  13   2        8.82        9.78      0.69 o
   3  13   2       12.47       15.17      0.87 o
   4  13   2        6.95        9.20      0.70 o
   5  13   2       39.89       47.99      1.44 o
   6  13   2        0.23        3.47      0.86 o
   7  13   2       30.12       24.25      1.26 o
   8  13   2       18.50       13.64      1.00 o
   9  13   2        5.85       10.08      1.06 o
  10  13   2        1.58        4.01      0.81 o
  -9  14   2        1.59        4.03      1.01 o
  -8  14   2       50.34       51.40      2.25 o
  -7  14   2       72.81       75.16      2.32 o
  -6  14   2       28.47       27.92      1.41 o
  -5  14   2       43.82       34.67      1.41 o
  -4  14   2       54.36       59.59      2.18 o
  -3  14   2        3.59        5.81      0.70 o
  -2  14   2        7.97        8.09      0.62 o
  -1  14   2       27.83       28.10      1.12 o
   0  14   2       36.54       35.98      1.24 o
   1  14   2       28.89       27.10      1.29 o
   2  14   2      132.31      154.63      3.09 o
   3  14   2        0.88        3.48      0.56 o
   4  14   2       25.50       29.08      1.38 o
   5  14   2       14.96       12.75      1.14 o
   6  14   2        3.81        6.80      0.89 o
   7  14   2       29.89       26.63      1.41 o
   8  14   2       54.75       50.57      2.13 o
   9  14   2        0.11        3.85      1.17 o
  -8  15   2       10.18       10.71      0.96 o
  -7  15   2       28.64       32.24      1.53 o
  -6  15   2        7.16       10.29      0.84 o
  -5  15   2        5.65        6.95      0.75 o
  -4  15   2        7.10        7.34      0.79 o
  -3  15   2       11.33       10.41      1.02 o
  -2  15   2        6.36        4.79      0.73 o
  -1  15   2      225.68      230.59      4.50 o
   0  15   2       26.96       20.18      1.19 o
   1  15   2       92.55      107.55      2.81 o
   2  15   2        0.05        2.40      0.76 o
   3  15   2        8.62        9.23      0.88 o
   4  15   2       41.74       40.83      1.84 o
   5  15   2      221.77      227.36      7.36 o
   6  15   2       17.99       15.66      1.36 o
   7  15   2        0.06        2.51      1.49 o
   8  15   2        0.23        2.52      1.01 o
  -7  16   2        0.02        4.66      1.11 o
  -6  16   2       16.03       16.58      1.07 o
  -5  16   2        8.50       10.41      0.98 o
  -4  16   2      110.99      116.35      4.01 o
  -3  16   2       22.90       18.47      1.38 o
  -2  16   2       16.39       15.14      1.26 o
  -1  16   2       12.00       10.87      1.00 o
   0  16   2        4.91        4.69      0.68 o
   1  16   2       39.13       42.32      1.94 o
   2  16   2       33.78       36.76      1.74 o
   3  16   2        0.35        4.61      0.80 o
   4  16   2       15.82       12.85      1.03 o
   5  16   2        1.20        4.49      1.01 o
   6  16   2       49.11       42.82      1.94 o
   7  16   2        5.75        8.03      1.15 o
  -5  17   2        0.88        3.68      0.99 o
  -4  17   2        1.54        5.40      0.80 o
  -3  17   2       43.11       43.58      1.85 o
  -2  17   2       21.49       21.37      1.65 o
  -1  17   2       61.00       66.03      2.31 o
   0  17   2       11.63       10.67      1.03 o
   1  17   2        6.07        6.19      0.78 o
   2  17   2        5.52        7.00      0.87 o
   3  17   2        9.58       12.06      1.20 o
   4  17   2        6.76        8.33      0.95 o
   5  17   2       66.90       73.82      3.21 o
   6  17   2        3.89        5.83      2.89 o
  -4  18   2        9.95        9.51      2.46 o
  -3  18   2        2.90        6.54      1.07 o
  -2  18   2        0.01        4.03      0.92 o
  -1  18   2       40.15       39.43      2.16 o
   0  18   2        0.04        3.93      0.84 o
   1  18   2        2.33        5.01      0.89 o
   2  18   2        7.22        9.25      1.00 o
   3  18   2       18.49       18.93      1.47 o
   4  18   2       45.12       43.25      8.19 o
 -14   0   3        2.70        3.95      1.17 o
 -12   0   3      113.21      110.06      5.84 o
 -10   0   3       19.42       21.97      1.54 o
  -8   0   3      335.61      326.67      4.26 o
  -6   0   3      414.29      422.31      5.30 o
  -4   0   3     3894.01     4046.66     28.55 o
  -2   0   3     9194.12     9096.74     51.26 o
   0   0   3      494.34      463.56      3.08 o
   2   0   3     5366.50     5636.54     20.60 o
   4   0   3      333.96      230.59      3.10 o
   6   0   3       15.32       21.23      1.62 o
   8   0   3      338.29      363.90      8.06 o
  10   0   3       59.03       47.18      2.40 o
  12   0   3        2.06        5.22      1.13 o
  14   0   3        5.23        8.80      1.34 o
 -14   1   3        0.42        2.94      0.64 o
 -13   1   3       47.26       42.39      2.12 o
 -12   1   3        1.36        3.22      0.71 o
 -11   1   3       77.22       85.89      2.87 o
 -10   1   3      114.21      117.47      2.57 o
  -9   1   3      479.27      491.20      7.91 o
  -8   1   3       32.51       33.49      0.77 o
  -7   1   3      785.87      764.21      6.00 o
  -6   1   3       11.66       12.04      0.41 o
  -5   1   3        2.22        9.32      0.79 o
  -4   1   3       24.62       19.61      0.48 o
  -3   1   3      800.68      810.78      3.23 o
  -2   1   3      171.05      131.37      1.18 o
  -1   1   3      419.78      412.45      2.42 o
   0   1   3        0.21        2.10      0.25 o
   1   1   3       75.55       60.16      0.97 o
   2   1   3      711.69      656.87      3.22 o
   3   1   3      976.15      926.36      4.95 o
   4   1   3       61.57       69.50      1.22 o
   5   1   3     2588.49     2752.21     11.67 o
   6   1   3      128.55      110.60      1.66 o
   7   1   3      507.32      470.76      4.05 o
   8   1   3      318.66      312.92      5.26 o
   9   1   3       23.42       18.07      1.02 o
  10   1   3       94.08       89.66      2.56 o
  11   1   3      118.80      122.76      3.06 o
  12   1   3       70.47       69.11      2.54 o
  13   1   3       13.01       11.30      1.08 o
  14   1   3        6.98        9.99      1.21 o
 -14   2   3        0.25        2.33      1.30 o
 -13   2   3       65.09       61.70      2.68 o
 -12   2   3        4.81        5.28      0.68 o
 -11   2   3       28.21       26.91      1.30 o
 -10   2   3       29.28       25.01      1.10 o
  -9   2   3       70.77       61.94      3.14 o
  -8   2   3       15.65       21.90      0.65 o
  -7   2   3      943.85      925.94      6.23 o
  -6   2   3       79.46       88.52      1.39 o
  -5   2   3      560.53      534.93      3.50 o
  -4   2   3     2215.40     2319.72     14.55 o
  -3   2   3      308.83      239.58      1.86 o
  -2   2   3      197.49      186.03      1.45 o
  -1   2   3    15074.72    15033.91     45.72 o
   1   2   3     6417.06     6343.29     15.25 o
   2   2   3    12215.47    12678.36     52.96 o
   3   2   3      171.58      154.04      1.78 o
   4   2   3     2117.64     2226.74      9.97 o
   5   2   3      213.01      188.17      2.14 o
   6   2   3      308.30      367.04      2.85 o
   7   2   3      151.88      152.52      2.32 o
   8   2   3        1.49        3.15      0.49 o
   9   2   3      186.63      180.25      3.66 o
  10   2   3      113.91      112.61      2.51 o
  11   2   3       38.50       38.57      1.59 o
  12   2   3        0.16        3.97      0.79 o
  13   2   3       76.26       78.30      3.00 o
  14   2   3       28.66       19.63      2.50 o
 -13   3   3        9.68        8.83      1.00 o
 -12   3   3       12.48       10.86      0.87 o
 -11   3   3       77.75       84.48      2.70 o
 -10   3   3       91.20       94.48      3.11 o
  -9   3   3        1.61        3.65      0.46 o
  -8   3   3       32.42       35.66      0.82 o
  -7   3   3      309.36      326.98      2.93 o
  -6   3   3        1.28        3.68      0.34 o
  -5   3   3      126.20      118.39      1.61 o
  -4   3   3     1584.41     1335.44      6.41 o
  -3   3   3     2468.34     2603.12     11.58 o
  -2   3   3     9056.57     9388.46     19.70 o
  -1   3   3     2310.25     2351.57     20.09 o
   0   3   3       52.33       42.60      0.85 o
   1   3   3     3322.34     3524.66     12.68 o
   2   3   3     5936.86     6205.59     16.57 o
   3   3   3       44.25       44.67      0.87 o
   4   3   3     1000.91     1009.16      5.85 o
   5   3   3      912.00      939.02      5.13 o
   6   3   3      269.79      291.28      2.86 o
   7   3   3       96.04       96.35      1.36 o
   8   3   3        0.83        3.02      0.49 o
   9   3   3      125.68      123.16      2.09 o
  10   3   3       27.21       25.50      1.19 o
  11   3   3        1.47        4.82      0.94 o
  12   3   3        3.31        4.50      0.77 o
  13   3   3       23.14       21.52      1.54 o
 -13   4   3       40.65       44.24      2.54 o
 -12   4   3        1.63        6.34      0.96 o
 -11   4   3       64.53       72.15      2.25 o
 -10   4   3        0.22        1.57      0.48 o
  -9   4   3       12.88        9.40      0.64 o
  -8   4   3      538.86      558.34      3.94 o
  -7   4   3      745.74      754.06      5.12 o
  -6   4   3       27.83       16.03      0.53 o
  -5   4   3     1418.87     1530.20      9.29 o
  -4   4   3       71.02       65.82      1.24 o
  -3   4   3       75.89      105.59      1.84 o
  -2   4   3      203.22      217.82      1.89 o
  -1   4   3      668.98      556.85      3.14 o
   0   4   3        2.30        3.62      0.30 o
   1   4   3       85.01       84.65      1.46 o
   2   4   3      141.25      115.60      1.71 o
   3   4   3      875.06      846.30      5.08 o
   4   4   3     1057.30     1184.06      5.92 o
   5   4   3     1643.51     1669.86      8.69 o
   6   4   3      668.18      650.92      4.95 o
   7   4   3     1449.39     1431.99      8.11 o
   8   4   3      287.75      287.32      5.04 o
   9   4   3       33.83       31.23      1.15 o
  10   4   3        7.58        6.99      0.66 o
  11   4   3      253.17      269.76      5.26 o
  12   4   3        6.56        6.39      0.74 o
  13   4   3        8.85        8.75      0.96 o
 -13   5   3       18.73       13.73      1.32 o
 -12   5   3        6.18        8.89      1.05 o
 -11   5   3       29.29       30.24      1.61 o
 -10   5   3       95.73       91.41      2.72 o
  -9   5   3      215.61      222.83      3.00 o
  -8   5   3        2.05        2.40      0.34 o
  -7   5   3       16.22       15.02      0.75 o
  -6   5   3      274.33      290.98      3.66 o
  -5   5   3      571.17      568.82      4.63 o
  -4   5   3      595.56      653.39      4.87 o
  -3   5   3       75.24       83.25      1.53 o
  -2   5   3      288.81      313.20      2.47 o
  -1   5   3       30.00       42.53      0.83 o
   0   5   3      506.00      467.74      3.85 o
   1   5   3       65.81       67.01      1.28 o
   2   5   3      829.17      781.34      4.50 o
   3   5   3      173.39      254.08      2.78 o
   4   5   3      492.45      481.86      3.85 o
   5   5   3      423.12      394.53      4.16 o
   6   5   3      206.23      207.38      2.69 o
   7   5   3       22.33       24.56      1.10 o
   8   5   3       73.38       68.96      1.30 o
   9   5   3      434.57      432.37      5.01 o
  10   5   3       32.06       33.91      1.19 o
  11   5   3        0.35        2.58      1.09 o
  12   5   3        4.49        6.07      0.73 o
  13   5   3       38.14       33.83      2.57 o
 -13   6   3       10.60       14.28      1.57 o
 -12   6   3       23.38       25.72      1.86 o
 -11   6   3       21.72       22.90      1.68 o
 -10   6   3        9.57        8.58      0.92 o
  -9   6   3       25.63       22.29      0.90 o
  -8   6   3       37.06       40.17      1.11 o
  -7   6   3      681.29      678.14      5.98 o
  -6   6   3       34.92       34.56      1.84 o
  -5   6   3      128.74      159.50      2.59 o
  -4   6   3        4.10        3.62      0.54 o
  -3   6   3      474.68      504.94      4.50 o
  -2   6   3      283.91      276.28      2.61 o
  -1   6   3      120.59      106.16      1.65 o
   0   6   3      658.12      641.06      4.17 o
   1   6   3      380.17      358.12      3.42 o
   2   6   3      371.59      306.56      3.06 o
   3   6   3      240.35      253.86      2.86 o
   4   6   3      360.39      339.01      3.37 o
   5   6   3     1929.93     1913.69     12.80 o
   6   6   3       15.69       11.88      0.58 o
   7   6   3      181.61      185.69      2.72 o
   8   6   3        0.02        1.93      0.69 o
   9   6   3      180.60      176.92      3.41 o
  10   6   3       25.98       21.56      1.11 o
  11   6   3       26.05       23.56      1.43 o
  12   6   3        3.62        6.31      1.08 o
  13   6   3       12.93       13.23      1.47 o
 -13   7   3        3.38        4.60      1.04 o
 -12   7   3        1.67        1.81      1.10 o
 -11   7   3        2.10        5.14      0.95 o
 -10   7   3        2.74        4.89      0.64 o
  -9   7   3      133.64      138.91      2.60 o
  -8   7   3        3.59        5.74      0.58 o
  -7   7   3      224.61      223.53      3.39 o
  -6   7   3     1038.89     1108.51      8.19 o
  -5   7   3      222.02      196.52      3.28 o
  -4   7   3      481.52      443.75      4.67 o
  -3   7   3     1918.73     2110.95     15.54 o
  -2   7   3        6.13        9.15      0.48 o
  -1   7   3     1755.12     1838.44     12.05 o
   0   7   3      977.98     1059.87      6.02 o
   1   7   3       27.27       23.82      0.73 o
   2   7   3      145.56      141.10      2.16 o
   3   7   3      679.10      635.15      5.05 o
   4   7   3        5.30        7.05      0.50 o
   5   7   3      399.08      429.11      4.02 o
   6   7   3        0.08        1.82      0.55 o
   7   7   3      124.66      100.82      2.38 o
   8   7   3      133.35      136.10      2.27 o
   9   7   3       15.09       16.06      0.73 o
  10   7   3        9.62        7.50      0.79 o
  11   7   3       28.65       23.27      1.71 o
  12   7   3       32.98       27.76      1.95 o
  13   7   3       13.30       12.68      1.27 o
 -12   8   3        7.25        6.54      0.84 o
 -11   8   3        0.62        3.16      0.82 o
 -10   8   3       74.43       87.49      2.67 o
  -9   8   3       28.09       23.41      1.06 o
  -8   8   3        5.82        9.01      0.64 o
  -7   8   3      411.82      384.89      4.79 o
  -6   8   3       90.42       87.27      1.96 o
  -5   8   3        3.63        2.56      0.51 o
  -4   8   3       30.16       45.02      1.19 o
  -3   8   3      132.75      124.57      3.00 o
  -2   8   3       11.42        7.58      0.57 o
  -1   8   3      346.08      306.84      3.27 o
   0   8   3      276.66      305.80      3.36 o
   1   8   3      416.29      399.80      3.91 o
   2   8   3      226.67      220.30      2.96 o
   3   8   3     1166.80     1187.73      7.75 o
   4   8   3       70.37       76.62      1.44 o
   5   8   3       39.69       36.82      1.05 o
   6   8   3      131.72      142.64      3.29 o
   7   8   3      438.68      448.75      4.70 o
   8   8   3      129.55      130.21      2.12 o
   9   8   3       37.46       38.22      1.27 o
  10   8   3        2.77        3.67      0.75 o
  11   8   3       42.73       44.03      2.25 o
  12   8   3        0.39        1.85      1.34 o
 -12   9   3       10.90       10.48      1.10 o
 -11   9   3        0.19        4.77      0.88 o
 -10   9   3       44.52       40.32      2.19 o
  -9   9   3        0.31        3.57      0.54 o
  -8   9   3       68.12       74.25      1.78 o
  -7   9   3      124.79      133.24      2.65 o
  -6   9   3      147.48      124.78      2.19 o
  -5   9   3      399.40      371.80      5.94 o
  -4   9   3       39.89       25.69      0.93 o
  -3   9   3      661.92      651.52      5.61 o
  -2   9   3      142.09      130.67      2.02 o
  -1   9   3       94.68       93.88      1.66 o
   0   9   3      112.55      102.51      1.97 o
   1   9   3       80.31       92.09      1.65 o
   2   9   3       29.64       34.85      1.03 o
   3   9   3      321.58      364.74      4.01 o
   4   9   3      250.23      248.57      3.41 o
   5   9   3       30.48       27.86      0.83 o
   6   9   3        1.75        3.18      0.43 o
   7   9   3        4.00        3.69      0.46 o
   8   9   3       27.66       20.22      0.87 o
   9   9   3        1.30        3.19      0.58 o
  10   9   3       23.99       22.74      1.40 o
  11   9   3        5.69        7.52      1.06 o
  12   9   3        2.00        5.94      1.02 o
 -11  10   3        6.03        5.61      0.78 o
 -10  10   3       51.66       46.31      2.12 o
  -9  10   3       18.07       16.73      1.00 o
  -8  10   3       32.87       33.60      1.32 o
  -7  10   3        3.09        9.20      0.90 o
  -6  10   3       23.12       16.44      0.88 o
  -5  10   3      464.97      465.16      5.98 o
  -4  10   3       31.43       23.99      0.97 o
  -3  10   3       90.65       91.99      1.69 o
  -2  10   3      541.76      528.99      5.02 o
  -1  10   3      299.39      240.82      3.29 o
   0  10   3      366.71      355.60      3.90 o
   1  10   3      417.75      428.52      4.53 o
   2  10   3       22.61       12.23      0.68 o
   3  10   3       15.56       14.85      0.79 o
   4  10   3       74.95       55.15      1.34 o
   5  10   3        3.11        2.84      0.52 o
   6  10   3        7.43        4.82      0.52 o
   7  10   3       41.76       36.45      1.18 o
   8  10   3       25.43       28.77      1.30 o
   9  10   3       23.71       17.86      1.92 o
  10  10   3       32.93       30.59      1.85 o
  11  10   3        7.50        7.61      1.06 o
 -11  11   3        3.96        5.05      0.82 o
 -10  11   3        9.02        9.01      0.95 o
  -9  11   3       85.59       92.35      2.69 o
  -8  11   3       82.11       84.46      2.35 o
  -7  11   3        9.52        8.00      0.80 o
  -6  11   3       18.80       16.90      0.93 o
  -5  11   3       38.01       44.49      1.45 o
  -4  11   3       51.21       39.94      1.36 o
  -3  11   3        0.59        1.94      0.82 o
  -2  11   3        1.67        1.82      0.55 o
  -1  11   3      598.55      590.80      5.83 o
   0  11   3       81.06       85.06      1.90 o
   1  11   3        2.46        1.92      1.35 o
   2  11   3      246.19      247.74      3.94 o
   3  11   3      155.14      185.80      2.98 o
   4  11   3       24.90       24.69      0.90 o
   5  11   3        9.19       14.35      0.72 o
   6  11   3       24.06       25.44      1.09 o
   7  11   3       70.70       65.54      2.33 o
   8  11   3        7.25       10.11      0.88 o
   9  11   3       73.58       75.15      2.79 o
  10  11   3       37.57       34.55      1.73 o
  11  11   3        0.69        4.35      1.21 o
 -10  12   3        4.23        6.69      0.81 o
  -9  12   3        1.60        4.58      0.73 o
  -8  12   3       46.97       45.18      1.96 o
  -7  12   3        9.54        9.08      0.76 o
  -6  12   3       53.04       55.02      1.66 o
  -5  12   3       29.15       30.71      1.21 o
  -4  12   3        0.15        3.08      0.62 o
  -3  12   3        1.81        5.22      0.66 o
  -2  12   3       85.09       78.45      1.91 o
  -1  12   3      243.09      260.18      3.91 o
   0  12   3      166.84      178.00      3.25 o
   1  12   3      813.41      816.61      7.75 o
   2  12   3       41.75       31.34      1.14 o
   3  12   3      131.67      126.79      3.04 o
   4  12   3       36.43       35.66      1.28 o
   5  12   3       10.41       12.51      0.82 o
   6  12   3       82.39       79.56      1.92 o
   7  12   3       17.20       20.25      1.43 o
   8  12   3        7.68        8.77      0.83 o
   9  12   3        8.24        9.48      0.96 o
  10  12   3        8.38        9.34      0.90 o
 -10  13   3        0.19        4.53      0.86 o
  -9  13   3       24.26       17.53      1.23 o
  -8  13   3       34.36       34.99      1.68 o
  -7  13   3       47.68       41.90      1.64 o
  -6  13   3       18.72       16.70      1.03 o
  -5  13   3      120.02      109.79      4.65 o
  -4  13   3       13.56       11.86      0.81 o
  -3  13   3      109.37      113.68      2.36 o
  -2  13   3       11.63       10.25      0.70 o
  -1  13   3      142.23      129.17      2.50 o
   0  13   3       13.79       11.77      0.76 o
   1  13   3      515.74      558.33      6.53 o
   2  13   3       12.07       12.18      0.80 o
   3  13   3      119.64      109.47      2.29 o
   4  13   3        0.92        2.38      0.66 o
   5  13   3       16.37       13.76      0.89 o
   6  13   3        2.54        4.33      0.68 o
   7  13   3       11.26       11.44      0.90 o
   8  13   3       25.16       21.06      1.23 o
   9  13   3       18.01       17.98      1.28 o
  10  13   3        0.01        2.80      1.28 o
  -9  14   3        0.45        3.17      0.81 o
  -8  14   3       14.88       14.43      0.98 o
  -7  14   3       21.35       18.00      1.17 o
  -6  14   3        4.71        7.35      0.71 o
  -5  14   3        3.33        4.93      0.71 o
  -4  14   3       87.23       86.67      2.52 o
  -3  14   3        5.19        8.63      0.90 o
  -2  14   3       71.58       74.24      1.83 o
  -1  14   3       29.35       21.98      0.97 o
   0  14   3       94.58       91.85      2.15 o
   1  14   3        7.28        9.52      0.71 o
   2  14   3        1.67        3.69      0.57 o
   3  14   3       16.05       16.61      0.96 o
   4  14   3       34.20       33.73      1.44 o
   5  14   3       38.33       34.57      1.49 o
   6  14   3       31.73       32.98      1.57 o
   7  14   3       12.41       13.36      1.03 o
   8  14   3        5.21        5.47      0.69 o
   9  14   3        1.16        4.77      0.87 o
  -8  15   3        7.86        7.72      0.82 o
  -7  15   3        8.51        9.90      0.90 o
  -6  15   3        1.12        4.44      0.63 o
  -5  15   3        1.55        2.98      0.73 o
  -4  15   3        0.16        2.59      0.80 o
  -3  15   3       29.62       21.90      1.22 o
  -2  15   3       70.46       71.47      2.37 o
  -1  15   3        0.10        4.45      1.64 o
   0  15   3        4.73        5.54      0.57 o
   1  15   3       25.91       24.21      1.30 o
   2  15   3        0.02        3.21      0.57 o
   3  15   3       99.93      106.17      2.75 o
   4  15   3       27.63       30.84      1.72 o
   5  15   3       10.22       13.36      1.10 o
   6  15   3        4.62        7.46      0.87 o
   7  15   3       40.63       35.39      1.74 o
   8  15   3        5.16        6.14      0.78 o
  -7  16   3        1.07        4.89      0.93 o
  -6  16   3       10.34       11.54      1.13 o
  -5  16   3       16.47       16.09      1.09 o
  -4  16   3       33.77       29.34      1.91 o
  -3  16   3        1.13        5.11      1.10 o
  -2  16   3       30.51       33.64      1.94 o
  -1  16   3        0.25        3.70      1.32 o
   0  16   3        9.95        9.15      0.67 o
   1  16   3        2.81        5.34      0.70 o
   2  16   3        7.31        5.21      0.70 o
   3  16   3        2.71        2.96      0.87 o
   4  16   3        2.29        7.21      0.81 o
   5  16   3        2.77        6.14      0.84 o
   6  16   3        0.08        4.26      0.92 o
   7  16   3       26.28       25.05      1.56 o
  -5  17   3        0.42        3.97      0.91 o
  -4  17   3        5.36        8.38      0.86 o
  -3  17   3        0.10        4.51      0.81 o
  -2  17   3       48.27       55.18      2.61 o
  -1  17   3        1.83        3.48      0.87 o
   0  17   3        3.56        4.80      0.69 o
   1  17   3        3.34        5.71      0.66 o
   2  17   3        1.09        4.85      0.63 o
   3  17   3       12.76       11.70      1.09 o
   4  17   3        8.64        9.17      0.96 o
   5  17   3        4.56        6.72      1.01 o
  -3  18   3        5.04        7.06      0.97 o
  -2  18   3        1.70        3.90      0.86 o
  -1  18   3        2.09        5.96      1.17 o
   0  18   3        0.68        4.86      1.11 o
   1  18   3       12.09       10.47      0.87 o
   2  18   3        2.25        5.60      1.08 o
   3  18   3        2.04        5.86      0.89 o
 -12   0   4        5.09        6.62      1.01 o
 -10   0   4        3.91        5.18      0.93 o
  -8   0   4      493.75      553.86      5.73 o
  -6   0   4     1234.42     1141.67      8.94 o
  -4   0   4     3247.14     3557.67     17.80 o
  -2   0   4      332.14      311.63      2.40 o
   0   0   4    23918.68    23212.71     58.07 o
   2   0   4      410.99      464.09      4.97 o
   4   0   4    15993.54    17009.93     57.16 o
   6   0   4      238.36      236.48      3.46 o
   8   0   4      687.27      729.78     12.18 o
  10   0   4      126.26      130.45      4.45 o
  12   0   4      233.12      239.40      7.57 o
  14   0   4       20.20       19.72      3.46 o
 -13   1   4       10.57        8.98      0.85 o
 -12   1   4        6.26        8.12      0.81 o
 -11   1   4      252.59      279.57      5.36 o
 -10   1   4        0.03        3.25      0.59 o
  -9   1   4      376.33      369.44      3.58 o
  -8   1   4       85.86       89.26      1.45 o
  -7   1   4       13.52       16.38      0.86 o
  -6   1   4        6.01       12.61      0.69 o
  -5   1   4     4168.59     4527.50     27.56 o
  -4   1   4        0.91        4.31      0.35 o
  -3   1   4     1753.42     1648.36      9.51 o
  -2   1   4     1741.97     1673.28     10.15 o
  -1   1   4     3145.25     3393.90     10.52 o
   0   1   4    27127.71    27380.79     66.30 o
   1   1   4     9827.32     9709.41     28.26 o
   2   1   4     3419.89     3521.67     13.89 o
   3   1   4     1084.26     1000.19      5.57 o
   4   1   4     1430.09     1462.57      9.47 o
   5   1   4     1445.43     1619.40      8.23 o
   6   1   4       38.95       42.72      1.19 o
   7   1   4     1410.83     1451.43      8.22 o
   8   1   4       32.64       30.29      1.00 o
   9   1   4       92.37       91.31      2.15 o
  10   1   4        8.44        9.47      1.10 o
  11   1   4        0.32        4.35      0.80 o
  12   1   4        0.03        5.30      0.93 o
  13   1   4       67.04       68.92      2.78 o
 -13   2   4       23.34       18.92      1.48 o
 -12   2   4       69.13       68.67      2.57 o
 -11   2   4       32.79       30.52      1.46 o
 -10   2   4        7.94        3.25      0.45 o
  -9   2   4      227.15      220.43      3.11 o
  -8   2   4      340.49      348.39      3.42 o
  -7   2   4      145.23      160.22      2.11 o
  -6   2   4       60.03       56.47      1.18 o
  -5   2   4     1033.12     1250.02      5.53 o
  -4   2   4        6.13       13.25      0.45 o
  -3   2   4     1315.14     1360.18      6.16 o
  -2   2   4     3463.75     3283.03     13.39 o
  -1   2   4        1.03        2.91      0.28 o
   0   2   4     5960.01     6284.05     23.20 o
   1   2   4     1169.26     1129.14      5.70 o
   2   2   4      521.23      522.00      3.32 o
   3   2   4      720.17      797.15      5.75 o
   4   2   4     2339.71     2401.17     10.75 o
   5   2   4       51.55       45.89      0.89 o
   6   2   4     3123.20     3153.92     10.70 o
   7   2   4      122.24      113.58      1.76 o
   8   2   4        1.25        4.38      0.85 o
   9   2   4       73.19       70.72      1.35 o
  10   2   4      265.38      267.83      4.84 o
  11   2   4        0.01        4.13      0.68 o
  12   2   4       27.47       29.75      1.60 o
  13   2   4        3.41        6.93      1.67 o
 -13   3   4       14.86        9.54      0.92 o
 -12   3   4        8.68        7.49      0.74 o
 -11   3   4        8.41        8.52      0.75 o
 -10   3   4        3.30        2.15      0.47 o
  -9   3   4        4.39        5.26      0.50 o
  -8   3   4        0.49        3.45      0.38 o
  -7   3   4       78.39       69.66      1.25 o
  -6   3   4        5.08        2.81      0.30 o
  -5   3   4      914.52      925.63      4.74 o
  -4   3   4      222.46      195.98      1.95 o
  -3   3   4     3194.16     3438.70     18.68 o
  -2   3   4     1681.76     1617.24      7.62 o
  -1   3   4       48.12       51.85      1.28 o
   1   3   4      328.51      349.99      4.01 o
   2   3   4      441.97      454.12      3.25 o
   3   3   4     3196.96     3126.40     13.63 o
   4   3   4       33.58       46.93      0.93 o
   5   3   4      883.75      931.11      6.74 o
   6   3   4      138.11      153.85      2.13 o
   7   3   4       43.83       30.16      0.76 o
   8   3   4       17.30       10.61      0.53 o
   9   3   4       77.43       63.41      1.53 o
  10   3   4        8.05        6.89      0.77 o
  11   3   4        1.28        5.31      0.77 o
  12   3   4        4.26        6.73      0.80 o
  13   3   4       31.79       27.30      1.97 o
 -13   4   4       14.70       10.53      1.46 o
 -12   4   4       20.77       21.24      1.52 o
 -11   4   4        0.52        4.00      0.68 o
 -10   4   4       25.13       28.05      1.12 o
  -9   4   4       83.75       89.19      1.70 o
  -8   4   4      206.26      195.18      2.48 o
  -7   4   4      225.26      221.94      2.52 o
  -6   4   4      314.46      316.15      3.15 o
  -5   4   4      160.62      163.78      1.94 o
  -4   4   4      314.46      302.31      2.45 o
  -3   4   4     1340.99     1315.91      6.48 o
  -2   4   4      656.72      686.22      3.56 o
  -1   4   4       34.91       34.95      0.79 o
   0   4   4        6.91       14.08      0.49 o
   1   4   4       36.57       24.65      0.62 o
   2   4   4        0.37        9.07      0.45 o
   3   4   4     2172.35     2059.77     11.32 o
   4   4   4      282.31      312.42      3.38 o
   5   4   4       77.11       72.04      1.67 o
   6   4   4       59.80       56.87      1.19 o
   7   4   4      117.88      116.18      1.81 o
   8   4   4        4.71        5.95      0.61 o
   9   4   4        0.88        3.12      0.77 o
  10   4   4        0.32        1.34      0.81 o
  11   4   4        5.43        5.12      0.83 o
  12   4   4       53.26       49.60      2.14 o
  13   4   4       11.37       11.20      1.11 o
 -13   5   4        2.55        4.91      1.12 o
 -12   5   4        1.07        3.77      0.88 o
 -11   5   4       33.22       28.80      1.68 o
 -10   5   4       36.92       33.96      1.34 o
  -9   5   4      207.83      211.99      3.66 o
  -8   5   4      183.71      182.90      2.51 o
  -7   5   4      492.12      504.99      4.48 o
  -6   5   4       95.92       79.42      1.40 o
  -5   5   4       61.76       65.96      6.76 o
  -4   5   4        4.30        3.53      0.35 o
  -3   5   4      142.71      190.49      1.94 o
  -2   5   4      326.44      279.98      2.50 o
  -1   5   4      460.69      599.58      3.76 o
   0   5   4      774.81      772.95      4.42 o
   1   5   4      224.84      228.69      2.56 o
   2   5   4       59.48       71.41      1.26 o
   3   5   4      476.66      454.36      3.97 o
   4   5   4        4.85        7.42      0.44 o
   5   5   4     1229.14     1273.85      7.86 o
   6   5   4        1.09        2.93      0.37 o
   7   5   4       21.03       26.01      0.84 o
   8   5   4       18.55       16.07      0.70 o
   9   5   4        3.73        3.21      0.63 o
  10   5   4      121.95      111.66      2.33 o
  11   5   4       15.40       15.51      1.18 o
  12   5   4        0.26        2.64      0.91 o
  13   5   4       15.86       16.03      1.55 o
 -13   6   4        0.65        4.32      1.09 o
 -12   6   4        2.90        5.12      0.82 o
 -11   6   4        0.03        1.85      1.04 o
 -10   6   4        0.05        2.85      0.53 o
  -9   6   4        9.52        5.95      0.50 o
  -8   6   4       27.31       22.99      0.87 o
  -7   6   4      332.77      362.62      6.17 o
  -6   6   4     1316.97     1275.00      8.83 o
  -5   6   4       51.10       32.25      1.26 o
  -4   6   4       34.79       33.92      1.01 o
  -3   6   4       87.88      101.43      1.45 o
  -2   6   4     2214.78     2206.96     15.91 o
  -1   6   4       37.13       55.21      1.34 o
   0   6   4       83.43       53.13      1.39 o
   1   6   4     1553.65     1526.62      8.67 o
   2   6   4        1.63        1.74      0.80 o
   3   6   4       76.56       62.16      1.20 o
   4   6   4        1.95        3.81      0.44 o
   5   6   4        4.88        5.10      0.53 o
   6   6   4       74.86       73.13      1.44 o
   7   6   4        5.61        4.56      0.48 o
   8   6   4        7.86        5.58      0.48 o
   9   6   4       30.82       31.05      0.94 o
  10   6   4       12.10       12.49      0.84 o
  11   6   4       82.24       78.20      2.72 o
  12   6   4        3.38        5.11      0.93 o
  13   6   4       20.37       18.49      1.68 o
 -12   7   4        6.95        5.59      0.82 o
 -11   7   4       53.03       53.83      2.93 o
 -10   7   4       28.97       30.31      1.46 o
  -9   7   4       39.80       30.02      1.20 o
  -8   7   4        5.54        6.22      0.56 o
  -7   7   4      212.70      185.48      3.01 o
  -5   7   4      774.64      727.88      6.49 o
  -4   7   4      505.65      481.91      4.56 o
  -3   7   4      371.09      353.98      3.59 o
  -2   7   4        0.28        1.31      0.70 o
  -1   7   4      126.73      119.26      2.01 o
   0   7   4      731.41      728.02      5.22 o
   1   7   4     1133.72     1084.59      6.61 o
   2   7   4      412.02      356.40      3.67 o
   3   7   4      266.52      293.18      3.37 o
   4   7   4      649.96      653.33      5.70 o
   5   7   4       31.39       28.82      0.87 o
   6   7   4       17.76       14.13      0.66 o
   7   7   4      439.55      484.23      4.77 o
   8   7   4      180.80      188.64      2.88 o
   9   7   4       97.42      101.14      1.92 o
  10   7   4        6.60        6.82      0.55 o
  11   7   4        2.72        5.64      1.01 o
  12   7   4        0.04        4.70      1.42 o
 -12   8   4        1.85        5.21      1.29 o
 -11   8   4        1.75        3.83      0.73 o
 -10   8   4        8.48        9.38      1.01 o
  -9   8   4      297.02      313.84      4.49 o
  -8   8   4        1.26        3.49      0.58 o
  -7   8   4       93.21       89.17      2.31 o
  -6   8   4       29.72       28.39      1.00 o
  -5   8   4       16.28       24.16      0.92 o
  -4   8   4       56.59       49.91      1.32 o
  -3   8   4      137.39      146.07      2.04 o
  -2   8   4      488.62      505.13      4.10 o
  -1   8   4      179.78      165.76      2.58 o
   0   8   4      180.88      169.52      2.60 o
   1   8   4      302.47      275.29      3.59 o
   2   8   4      494.89      488.70      4.52 o
   3   8   4        9.46        8.22      0.63 o
   4   8   4      608.37      577.41      5.33 o
   5   8   4      518.38      486.81      4.87 o
   6   8   4      172.79      172.54      2.68 o
   7   8   4      293.07      324.42      3.96 o
   8   8   4       98.87       87.57      2.62 o
   9   8   4      140.38      154.34      2.87 o
  10   8   4       40.02       37.36      1.86 o
  11   8   4       45.01       45.38      2.44 o
  12   8   4       15.50       15.99      1.70 o
 -12   9   4       10.10       10.44      1.66 o
 -11   9   4       66.09       70.13      2.98 o
 -10   9   4        5.50        6.78      0.86 o
  -9   9   4      259.20      282.71      7.59 o
  -8   9   4       33.61       29.88      1.21 o
  -7   9   4       44.40       44.56      1.36 o
  -6   9   4       28.11       36.69      1.20 o
  -5   9   4      178.98      175.12      3.21 o
  -4   9   4      275.75      261.23      3.92 o
  -3   9   4        6.59        6.89      0.43 o
  -2   9   4       22.73       29.40      0.87 o
  -1   9   4       40.40       40.98      1.08 o
   0   9   4      687.60      772.57      7.01 o
   1   9   4      135.16      141.57      2.67 o
   2   9   4     2240.13     2216.91     12.12 o
   3   9   4      297.55      315.15      3.95 o
   4   9   4      183.00      174.10      2.73 o
   5   9   4       99.28      111.20      1.97 o
   6   9   4       15.75       22.57      0.92 o
   7   9   4       72.62       60.54      1.45 o
   8   9   4       67.12       64.29      1.55 o
   9   9   4       14.86       13.19      0.77 o
  10   9   4       87.02       82.50      2.53 o
  11   9   4        0.62        3.93      1.80 o
  12   9   4        0.20        3.73      1.22 o
 -11  10   4        7.30        7.35      1.05 o
 -10  10   4        0.34        2.46      0.72 o
  -9  10   4       35.56       30.16      1.33 o
  -8  10   4        1.36        3.26      0.56 o
  -7  10   4      827.87      872.52     10.63 o
  -6  10   4       93.38      109.35      2.41 o
  -5  10   4      111.15      115.19      2.99 o
  -4  10   4       13.59       16.40      0.83 o
  -3  10   4      305.55      326.72      5.15 o
  -2  10   4       26.27       30.85      1.24 o
  -1  10   4      409.87      435.46      4.61 o
   0  10   4      256.05      247.71      3.46 o
   1  10   4       15.70       10.55      1.06 o
   2  10   4       48.49       36.30      1.15 o
   3  10   4       22.20       14.54      0.74 o
   4  10   4       36.11       33.46      1.15 o
   5  10   4      189.13      173.73      2.73 o
   6  10   4      459.37      485.32      5.15 o
   7  10   4        6.51        6.75      0.58 o
   8  10   4        7.71        6.45      0.84 o
   9  10   4       39.78       36.88      2.47 o
  10  10   4        8.02        9.49      1.31 o
  11  10   4       41.27       43.92      2.39 o
 -11  11   4        2.23        3.58      1.06 o
 -10  11   4        1.52        3.16      0.73 o
  -9  11   4       22.39       23.33      1.48 o
  -8  11   4        3.23        4.32      0.62 o
  -7  11   4        1.46        2.19      0.59 o
  -6  11   4        1.29        3.80      0.60 o
  -5  11   4       65.16       86.28      2.28 o
  -4  11   4      234.50      273.04      4.37 o
  -3  11   4      128.05      148.99      2.24 o
  -2  11   4      287.95      272.71      3.39 o
  -1  11   4        0.09        1.77      0.74 o
   0  11   4      127.54      114.11      2.15 o
   1  11   4      578.72      581.43      5.99 o
   2  11   4      548.84      598.75      6.31 o
   3  11   4       73.79       68.41      1.67 o
   4  11   4      138.06      122.45      2.29 o
   5  11   4      301.40      305.13      4.15 o
   6  11   4        3.08        4.82      0.52 o
   7  11   4       42.75       33.28      1.41 o
   8  11   4      136.35      143.29      3.34 o
   9  11   4       31.44       25.41      1.52 o
  10  11   4       16.03       15.94      1.13 o
  11  11   4        0.49        4.11      1.36 o
 -10  12   4       13.29       14.37      1.34 o
  -9  12   4       47.74       50.21      1.98 o
  -8  12   4       19.33       12.74      0.86 o
  -7  12   4       44.81       43.36      1.50 o
  -6  12   4       22.29       21.24      1.12 o
  -5  12   4       19.31       18.21      1.02 o
  -4  12   4       36.50       42.00      1.41 o
  -3  12   4       15.14       12.86      0.72 o
  -2  12   4       29.60       25.69      1.00 o
  -1  12   4      157.35      180.57      3.11 o
   0  12   4       18.49       17.33      0.88 o
   1  12   4       38.73       28.25      1.28 o
   2  12   4       16.91       11.65      0.72 o
   3  12   4      697.48      672.24      6.66 o
   4  12   4       34.47       33.65      1.20 o
   5  12   4       13.24       15.55      0.81 o
   6  12   4       61.20       58.53      1.81 o
   7  12   4       29.40       29.36      1.27 o
   8  12   4        2.80        5.77      0.66 o
   9  12   4       11.72       12.99      1.11 o
  10  12   4        4.83        6.27      0.84 o
  -9  13   4        0.32        3.91      0.90 o
  -8  13   4        0.86        3.81      0.64 o
  -7  13   4        9.25       10.70      0.83 o
  -6  13   4       10.15       13.13      0.92 o
  -5  13   4       23.97       21.68      1.15 o
  -4  13   4        3.06        5.24      0.74 o
  -3  13   4        2.99        3.47      0.58 o
  -2  13   4       10.42       10.15      0.88 o
  -1  13   4      394.82      395.61      5.13 o
   0  13   4        4.12        6.23      0.59 o
   1  13   4      216.47      213.74      3.83 o
   2  13   4        4.86        7.52      0.62 o
   3  13   4        1.61        3.77      0.61 o
   4  13   4       39.78       39.27      1.24 o
   5  13   4        1.04        2.54      0.59 o
   6  13   4        0.67        3.38      0.71 o
   7  13   4        1.42        3.21      0.63 o
   8  13   4       14.22       12.71      0.99 o
   9  13   4        2.91        4.28      1.35 o
  -9  14   4        2.21        4.12      0.67 o
  -8  14   4       16.49       17.01      1.11 o
  -7  14   4       18.90       17.86      1.12 o
  -6  14   4       17.42       14.85      1.12 o
  -5  14   4       28.96       24.60      1.28 o
  -4  14   4        4.07        5.85      0.72 o
  -3  14   4       90.47       83.08      2.22 o
  -2  14   4       59.92       63.87      1.90 o
  -1  14   4       11.20       13.77      0.79 o
   0  14   4        6.43        8.74      0.75 o
   1  14   4       11.08        7.39      0.68 o
   2  14   4        1.30        5.28      0.64 o
   3  14   4       34.55       30.31      1.16 o
   4  14   4        2.77        3.78      0.63 o
   5  14   4       12.57       14.62      1.02 o
   6  14   4        0.09        3.68      1.14 o
   7  14   4       76.34       72.15      2.49 o
   8  14   4       12.19       11.38      0.96 o
   9  14   4        0.00        3.48      0.81 o
  -8  15   4        0.17        4.62      1.12 o
  -7  15   4        0.11        3.17      0.75 o
  -6  15   4       38.80       36.59      1.59 o
  -5  15   4        0.15        4.56      0.70 o
  -4  15   4       45.18       42.18      1.75 o
  -3  15   4        8.18        8.00      0.80 o
  -2  15   4       19.91       16.87      1.02 o
  -1  15   4       17.85       14.47      0.92 o
   0  15   4       32.33       29.58      1.21 o
   1  15   4        1.22        2.53      0.71 o
   2  15   4       10.76       12.73      0.84 o
   3  15   4       15.62       15.06      0.97 o
   4  15   4        0.07        2.89      1.05 o
   5  15   4       15.18       14.60      1.03 o
   6  15   4       65.35       73.65      2.49 o
   7  15   4        7.60        9.48      1.00 o
   8  15   4       12.06        8.28      0.94 o
  -6  16   4        4.32        6.72      0.77 o
  -5  16   4        0.10        3.49      1.03 o
  -4  16   4       18.10       15.84      1.09 o
  -3  16   4        3.30        4.99      0.76 o
  -2  16   4       33.93       37.36      1.83 o
  -1  16   4      148.71      144.68      3.63 o
   0  16   4        3.99        5.80      0.60 o
   1  16   4        0.21        3.72      0.58 o
   2  16   4        0.18        1.73      0.66 o
   3  16   4       24.13       23.95      1.26 o
   4  16   4        4.10        7.61      0.84 o
   5  16   4        7.49        7.66      0.82 o
   6  16   4        0.06        4.19      0.88 o
  -5  17   4       15.43       13.27      1.02 o
  -4  17   4       16.11       13.70      1.10 o
  -3  17   4        0.76        3.37      1.05 o
  -2  17   4       15.81       13.69      1.11 o
  -1  17   4       53.77       50.18      1.96 o
   0  17   4        0.17        5.44      0.77 o
   1  17   4        2.44        4.65      0.55 o
   2  17   4       15.29       13.78      0.95 o
   3  17   4        0.15        4.15      1.06 o
   4  17   4        1.77        5.49      0.79 o
   5  17   4        0.50        4.57      0.94 o
  -3  18   4       50.36       41.95      6.75 o
  -2  18   4       22.37       20.13      1.38 o
  -1  18   4       30.86       29.06      1.65 o
   0  18   4        0.17        3.29      1.05 o
   1  18   4        0.01        3.20      0.60 o
   2  18   4        1.61        5.29      0.74 o
   3  18   4        0.90        4.37      2.22 o
 -12   0   5       34.23       31.24      3.01 o
 -10   0   5       50.23       60.44      2.69 o
  -8   0   5      147.80      137.05      2.78 o
  -6   0   5       57.01       93.08      2.08 o
  -4   0   5    13799.22    14949.99     82.19 o
  -2   0   5      274.46      260.57      2.39 o
   0   0   5     1066.16      915.83      9.43 o
   2   0   5      345.99      300.77      3.80 o
   4   0   5     4933.71     5534.91     43.80 o
   6   0   5      258.50      239.06      3.88 o
   8   0   5      837.89      825.14      9.43 o
  10   0   5        4.01        6.07      1.22 o
  12   0   5      148.60      165.42      6.72 o
 -13   1   5       19.59       15.34      1.22 o
 -12   1   5        9.75        6.37      0.69 o
 -11   1   5       60.80       67.28      2.40 o
 -10   1   5        0.79        1.86      0.35 o
  -9   1   5      407.05      391.09      3.53 o
  -8   1   5        0.06        1.76      0.30 o
  -7   1   5     1634.82     1718.89     10.04 o
  -6   1   5      434.78      448.36      3.38 o
  -5   1   5      496.86      502.54      3.40 o
  -4   1   5      678.62      742.96      4.57 o
  -3   1   5     1772.95     1618.52      8.24 o
  -2   1   5       77.27       64.34      1.21 o
  -1   1   5     3537.33     3512.29      9.94 o
   0   1   5        8.88        3.44      0.97 o
   1   1   5       89.12      103.74      1.54 o
   2   1   5     6913.23     7080.00     19.90 o
   3   1   5     3495.17     3693.46     11.67 o
   4   1   5        0.78        4.34      0.81 o
   5   1   5      742.00      717.89      4.77 o
   6   1   5      591.21      590.71      4.37 o
   7   1   5       44.29       60.81      1.27 o
   8   1   5        0.03        2.61      0.51 o
   9   1   5       18.89       17.46      0.75 o
  10   1   5       51.17       57.49      1.90 o
  11   1   5      162.48      181.97      4.10 o
  12   1   5       14.52       16.08      1.20 o
  13   1   5       20.91       20.29      1.38 o
 -13   2   5        2.28        4.61      0.80 o
 -12   2   5       30.38       26.89      1.56 o
 -11   2   5        3.93        6.29      0.80 o
 -10   2   5        5.81        7.04      0.54 o
  -9   2   5      469.12      463.94      4.22 o
  -8   2   5       60.69       69.69      1.38 o
  -7   2   5       10.60       10.73      0.49 o
  -6   2   5      106.34      119.40      1.74 o
  -5   2   5        8.07        7.13      0.56 o
  -4   2   5        3.49        1.84      0.47 o
  -3   2   5      273.09      286.15      2.77 o
  -2   2   5      116.38      101.37      1.60 o
  -1   2   5      392.72      383.79      2.55 o
   0   2   5     1847.78     1742.85     12.25 o
   1   2   5      165.52      207.79      2.19 o
   2   2   5     3805.81     3762.60     13.46 o
   3   2   5      183.94      113.03      1.76 o
   4   2   5      182.59      202.98      2.51 o
   5   2   5       48.94       43.77      0.97 o
   6   2   5      809.96      768.87      5.62 o
   7   2   5        2.33        2.74      0.35 o
   8   2   5      556.71      553.22      6.29 o
   9   2   5        2.06        3.53      0.69 o
  10   2   5        1.71        5.79      0.94 o
  11   2   5       77.08       72.48      2.52 o
  12   2   5        9.55        8.48      0.93 o
  13   2   5        0.00        2.24      0.89 o
 -13   3   5        2.16        4.05      0.92 o
 -12   3   5       21.71       14.09      1.05 o
 -11   3   5        0.61        2.62      0.59 o
 -10   3   5       35.40       35.03      1.21 o
  -9   3   5      389.87      412.72      3.75 o
  -8   3   5      366.87      358.40      4.87 o
  -7   3   5       18.17       24.20      0.72 o
  -6   3   5      563.69      548.51      3.82 o
  -5   3   5       27.25       17.33      0.58 o
  -4   3   5      540.94      462.99      2.94 o
  -3   3   5      750.97      708.37      5.88 o
  -2   3   5       15.80        8.34      0.47 o
  -1   3   5       49.10       67.37      1.13 o
   0   3   5     4779.16     5113.87     19.20 o
   1   3   5       38.99       35.21      0.84 o
   2   3   5      249.05      223.07      2.49 o
   3   3   5      454.54      430.75      3.55 o
   4   3   5      415.27      404.14      3.58 o
   5   3   5      101.27       94.15      1.64 o
   6   3   5       99.91       84.86      1.50 o
   7   3   5        9.69       11.82      0.57 o
   8   3   5      130.46      116.79      1.80 o
   9   3   5      139.92      138.91      2.45 o
  10   3   5       10.39       10.13      0.67 o
  11   3   5       58.59       64.42      2.32 o
  12   3   5        0.05        4.02      0.83 o
  13   3   5        0.13        1.93      1.06 o
 -13   4   5        0.09        2.65      1.13 o
 -12   4   5        8.34        6.53      0.89 o
 -11   4   5        7.18        6.39      0.82 o
 -10   4   5        3.69        3.27      0.43 o
  -9   4   5      145.66      142.87      2.35 o
  -8   4   5       29.32       18.71      0.70 o
  -7   4   5       52.49       48.01      1.33 o
  -6   4   5       94.76       91.30      1.46 o
  -5   4   5      169.20      207.08      2.21 o
  -4   4   5      364.48      409.56      2.96 o
  -3   4   5      811.69      803.85      4.24 o
  -2   4   5        0.30        0.82      0.47 o
  -1   4   5       17.93       26.46      0.69 o
   0   4   5     1535.57     1571.09      7.88 o
   1   4   5     2048.91     2082.53      9.76 o
   2   4   5      114.69      123.03      3.18 o
   3   4   5     1202.18     1318.73      6.70 o
   4   4   5       65.43       44.46      1.02 o
   5   4   5     1853.69     1784.12     12.64 o
   6   4   5       25.85       21.95      0.78 o
   7   4   5       15.44       16.40      0.92 o
   8   4   5        0.74        1.98      0.76 o
   9   4   5        4.83        8.08      0.68 o
  10   4   5        4.35        5.06      0.52 o
  11   4   5       22.15       16.32      1.16 o
  12   4   5       15.16       12.18      0.97 o
  13   4   5        2.82        5.52      0.86 o
 -13   5   5       18.61       15.06      1.56 o
 -12   5   5       45.04       46.57      2.55 o
 -11   5   5       27.99       22.28      1.54 o
 -10   5   5       55.09       48.94      1.66 o
  -9   5   5       48.70       46.50      1.33 o
  -8   5   5       18.86       24.26      0.90 o
  -7   5   5       41.03       45.39      1.17 o
  -6   5   5        9.21        9.75      0.50 o
  -5   5   5      560.75      589.57      3.69 o
  -4   5   5     1709.43     1731.55      9.32 o
  -3   5   5     2530.78     2804.40     14.84 o
  -2   5   5      198.95      188.57      2.27 o
  -1   5   5     1845.28     1854.21     10.04 o
   0   5   5     2566.38     2744.03     23.46 o
   1   5   5      183.71      192.42      2.45 o
   2   5   5     1880.13     1838.59      9.49 o
   3   5   5     2694.76     2802.69     14.25 o
   4   5   5        5.72       10.22      0.69 o
   5   5   5        2.04        4.39      0.47 o
   6   5   5       25.36       26.26      0.80 o
   7   5   5      567.01      578.00      4.97 o
   8   5   5      458.93      467.51      4.48 o
   9   5   5       21.58       20.59      0.83 o
  10   5   5       39.98       41.16      1.79 o
  11   5   5        9.17        8.87      0.87 o
  12   5   5        4.72        6.11      0.78 o
  13   5   5        0.56        4.68      1.18 o
 -13   6   5        8.76        9.80      1.58 o
 -12   6   5        3.30        5.99      1.06 o
 -11   6   5        0.02        3.10      0.79 o
 -10   6   5       93.20      107.77      3.00 o
  -9   6   5       25.20       21.39      0.96 o
  -8   6   5      198.07      186.22      3.75 o
  -7   6   5        0.13        3.34      0.53 o
  -6   6   5        5.04        9.04      1.07 o
  -4   6   5       63.50       68.65      1.28 o
  -3   6   5       28.30       16.30      1.02 o
  -2   6   5     6332.13     7045.88     27.36 o
  -1   6   5     1252.09     1266.70      6.67 o
   0   6   5        1.14        6.46      0.60 o
   1   6   5      447.08      440.56      4.01 o
   2   6   5     2588.13     2812.90     13.71 o
   3   6   5       47.36       39.65      1.10 o
   4   6   5       79.65       83.78      1.50 o
   5   6   5       29.06       34.73      0.91 o
   6   6   5       71.24       71.85      1.53 o
   7   6   5      187.41      191.28      2.82 o
   8   6   5       83.34       75.24      2.12 o
   9   6   5        1.75        3.65      0.46 o
  10   6   5      223.79      235.12      4.03 o
  11   6   5        8.88       10.68      1.12 o
  12   6   5        2.12        5.84      1.07 o
  13   6   5       10.59       10.54      1.87 o
 -12   7   5        2.49        5.87      1.15 o
 -11   7   5        4.55        4.49      1.18 o
 -10   7   5       97.33      104.80      2.89 o
  -9   7   5        4.01        4.76      0.54 o
  -8   7   5       60.98       57.60      1.49 o
  -7   7   5      190.72      192.57      3.18 o
  -6   7   5       10.70        9.46      0.68 o
  -5   7   5       48.85       41.33      1.08 o
  -4   7   5       28.14       29.56      1.27 o
  -3   7   5      559.09      584.33      5.76 o
  -2   7   5       43.80       35.68      1.06 o
  -1   7   5      923.23      999.44      6.64 o
   0   7   5      935.93     1022.89      6.26 o
   1   7   5       71.53       97.10      1.72 o
   2   7   5      142.90      127.14      2.20 o
   3   7   5       14.74       19.51      0.77 o
   4   7   5     1419.45     1440.01     11.94 o
   5   7   5      146.90      143.56      2.22 o
   6   7   5      512.53      542.12      5.13 o
   7   7   5      156.53      155.73      2.54 o
   8   7   5       37.04       37.63      1.23 o
   9   7   5        5.65        6.76      0.61 o
  10   7   5       65.48       61.05      2.47 o
  11   7   5       11.14       12.30      1.39 o
  12   7   5        0.24        4.82      0.87 o
 -12   8   5        3.77        6.08      1.26 o
 -11   8   5        0.02        1.79      1.21 o
 -10   8   5       85.46       87.54      2.85 o
  -9   8   5       31.16       28.61      1.42 o
  -8   8   5       58.57       63.20      1.75 o
  -7   8   5      376.81      386.96      4.90 o
  -6   8   5       48.32       48.11      1.39 o
  -5   8   5      405.05      396.22      4.77 o
  -4   8   5      469.99      446.41      5.46 o
  -3   8   5        3.43        4.37      0.36 o
  -2   8   5      166.45      155.06      2.33 o
  -1   8   5      657.54      678.03      5.53 o
   0   8   5       19.88       20.58      0.75 o
   1   8   5      279.82      261.18      3.36 o
   2   8   5     1018.79     1009.14      7.35 o
   3   8   5      462.82      445.95      4.54 o
   4   8   5      335.55      322.40      3.95 o
   5   8   5      155.40      131.34      2.15 o
   6   8   5       49.16       49.97      1.69 o
   7   8   5      244.12      243.78      3.51 o
   8   8   5      357.45      384.73      4.52 o
   9   8   5       48.70       55.65      1.66 o
  10   8   5       17.18       13.85      1.42 o
  11   8   5        0.10        4.37      1.09 o
  12   8   5       13.14       15.65      1.60 o
 -11   9   5        0.03        3.47      1.86 o
 -10   9   5       16.54       13.17      1.11 o
  -9   9   5        1.83        3.22      0.63 o
  -8   9   5       21.59       26.81      1.13 o
  -7   9   5        0.54        2.77      0.61 o
  -6   9   5      468.55      476.50      5.64 o
  -5   9   5       55.85       53.66      1.45 o
  -4   9   5       59.70       55.89      1.45 o
  -3   9   5       20.57       25.95      0.80 o
  -2   9   5      386.38      357.80      3.79 o
  -1   9   5      624.71      572.53      5.28 o
   0   9   5      408.18      399.63      4.45 o
   1   9   5      116.61      127.21      2.19 o
   2   9   5       71.29       67.03      1.51 o
   3   9   5      266.38      233.18      3.37 o
   4   9   5      490.08      471.61      5.05 o
   5   9   5      102.71      108.89      2.00 o
   6   9   5      234.95      228.53      3.28 o
   7   9   5       33.40       30.78      1.14 o
   8   9   5       28.12       30.31      1.19 o
   9   9   5       27.43       29.24      1.36 o
  10   9   5       88.11       88.90      2.88 o
  11   9   5        0.02        3.87      2.09 o
  12   9   5        2.52        6.93      3.09 o
 -11  10   5       15.89       14.44      1.62 o
 -10  10   5       11.27       13.65      1.47 o
  -9  10   5       47.27       45.75      1.74 o
  -8  10   5        5.72        5.67      0.55 o
  -7  10   5       61.02       54.74      1.93 o
  -6  10   5      195.08      168.08      3.19 o
  -5  10   5      187.75      198.07      3.50 o
  -4  10   5        7.70        9.27      0.72 o
  -3  10   5      412.11      413.33      6.70 o
  -2  10   5       42.55       34.56      1.01 o
  -1  10   5        4.49        4.96      0.54 o
   0  10   5       33.70       37.55      1.17 o
   1  10   5     1255.03     1236.25     15.67 o
   2  10   5       51.86       47.07      1.20 o
   3  10   5       21.49       22.95      0.94 o
   4  10   5       10.44        9.02      0.67 o
   5  10   5       22.65       16.62      0.80 o
   6  10   5       17.71       23.46      1.06 o
   7  10   5        1.66        2.84      0.60 o
   8  10   5        7.84        5.12      0.57 o
   9  10   5       16.25       13.32      1.18 o
  10  10   5        2.03        4.62      0.80 o
  11  10   5       23.46       18.83      1.46 o
 -10  11   5        0.02        3.91      0.92 o
  -9  11   5       52.30       48.07      1.96 o
  -8  11   5       43.03       44.19      1.72 o
  -7  11   5       17.80       10.83      0.78 o
  -6  11   5      233.35      230.81      4.00 o
  -5  11   5       13.77        8.82      0.69 o
  -4  11   5       14.57       14.38      0.92 o
  -3  11   5      585.09      549.57      7.64 o
  -2  11   5        1.61        3.07      0.48 o
  -1  11   5        6.16        5.27      0.57 o
   0  11   5       46.32       38.61      1.14 o
   1  11   5      522.57      557.72      6.91 o
   2  11   5      138.71      138.10      2.60 o
   3  11   5        0.60        1.37      1.00 o
   4  11   5       33.61       35.60      1.14 o
   5  11   5      247.97      202.17      4.00 o
   6  11   5       66.59       60.93      1.72 o
   7  11   5        0.08        2.68      0.52 o
   8  11   5        0.16        3.70      0.92 o
   9  11   5       30.95       27.47      1.53 o
  10  11   5       52.27       54.87      2.37 o
 -10  12   5        9.30        9.94      1.10 o
  -9  12   5        3.84        5.78      0.77 o
  -8  12   5       29.05       23.22      1.25 o
  -7  12   5        3.26        4.10      0.64 o
  -6  12   5       20.88       18.03      1.12 o
  -5  12   5       38.04       40.79      1.42 o
  -4  12   5       50.08       49.09      1.50 o
  -3  12   5        3.56        3.90      0.49 o
  -2  12   5        0.08        2.40      0.68 o
  -1  12   5      491.19      479.64      5.29 o
   0  12   5       21.73       23.00      0.92 o
   1  12   5        0.51        3.87      0.54 o
   2  12   5        0.51        2.37      1.14 o
   3  12   5      167.42      149.25      2.82 o
   4  12   5      348.46      353.75      4.72 o
   5  12   5       23.07       24.36      1.10 o
   6  12   5       24.40       24.61      1.09 o
   7  12   5       49.89       47.45      1.66 o
   8  12   5        0.88        3.64      0.61 o
   9  12   5        3.87        6.56      0.87 o
  10  12   5        6.83        6.05      0.83 o
  -9  13   5        2.34        4.52      1.00 o
  -8  13   5       25.20       22.12      1.21 o
  -7  13   5       32.21       31.07      1.60 o
  -6  13   5        0.25        4.49      0.71 o
  -5  13   5       38.31       35.12      1.36 o
  -4  13   5       70.74       62.18      1.90 o
  -3  13   5        0.51        3.96      0.57 o
  -2  13   5       32.41       25.18      1.10 o
  -1  13   5        1.48        0.59      0.86 o
   0  13   5       48.80       47.74      1.33 o
   1  13   5        2.63        4.31      0.85 o
   2  13   5        4.46        6.09      0.60 o
   3  13   5        3.46        4.74      0.59 o
   4  13   5        5.33        6.09      0.60 o
   5  13   5        0.18        2.99      0.74 o
   6  13   5        3.01        5.13      0.70 o
   7  13   5        0.01        3.44      0.70 o
   8  13   5        7.97        9.76      0.84 o
   9  13   5       10.32       11.16      1.10 o
  -8  14   5        2.32        5.38      0.89 o
  -7  14   5       10.06        9.56      0.86 o
  -6  14   5       12.60       11.34      0.90 o
  -5  14   5        0.61        3.84      0.85 o
  -4  14   5       21.65       20.21      1.11 o
  -3  14   5        1.15        4.00      0.59 o
  -2  14   5      136.37      139.11      3.09 o
  -1  14   5       20.81       16.58      0.90 o
   0  14   5        9.41        7.19      0.64 o
   1  14   5       27.20       21.97      1.00 o
   2  14   5       10.79        9.70      0.70 o
   3  14   5        6.11        8.92      0.75 o
   4  14   5       64.08       75.72      2.03 o
   5  14   5        1.16        3.46      0.63 o
   6  14   5       23.43       20.13      1.23 o
   7  14   5       33.70       31.78      1.61 o
   8  14   5        0.54        2.42      1.39 o
  -7  15   5       23.59       20.18      1.22 o
  -6  15   5        5.49        7.32      0.86 o
  -5  15   5       18.55       21.24      1.20 o
  -4  15   5       26.24       25.37      1.33 o
  -3  15   5       69.86       65.98      2.24 o
  -2  15   5        8.00        7.70      0.78 o
  -1  15   5        4.42        6.16      0.58 o
   0  15   5       86.13       84.94      2.24 o
   1  15   5       50.40       58.57      1.88 o
   2  15   5        3.20        4.64      0.62 o
   3  15   5        1.01        3.66      0.58 o
   4  15   5       27.70       24.68      1.21 o
   5  15   5        5.60        6.42      0.74 o
   6  15   5        4.68        6.28      0.80 o
   7  15   5        0.09        2.96      0.88 o
  -6  16   5       27.16       23.15      1.47 o
  -5  16   5       40.78       39.84      1.86 o
  -4  16   5       36.55       32.32      1.81 o
  -3  16   5       23.83       21.77      1.31 o
  -2  16   5       14.16       12.45      0.98 o
  -1  16   5        1.06        4.56      0.73 o
   0  16   5        0.34        4.15      0.67 o
   1  16   5        1.45        3.86      0.62 o
   2  16   5        0.43        2.98      0.56 o
   3  16   5        0.21        4.70      0.63 o
   4  16   5       93.22       91.07      2.91 o
   5  16   5        8.86        8.51      0.87 o
   6  16   5        6.93       10.56      1.02 o
  -4  17   5        9.46        8.92      0.90 o
  -3  17   5       71.60       77.23      2.84 o
  -2  17   5       57.81       53.90      2.36 o
  -1  17   5        3.04        6.17      0.76 o
   0  17   5       24.65       22.54      1.28 o
   1  17   5        1.15        3.79      0.64 o
   2  17   5        0.29        3.13      0.65 o
   3  17   5       27.68       22.77      1.35 o
   4  17   5        5.34        7.63      0.84 o
   5  17   5       17.21       13.71      2.73 o
  -2  18   5        0.20        3.19      2.34 o
  -1  18   5        9.00        8.14      0.87 o
   0  18   5        4.64        5.63      0.78 o
   1  18   5       15.99       13.34      0.99 o
   2  18   5        6.26        7.80      2.11 o
 -12   0   6       88.82       90.34      4.93 o
 -10   0   6      172.52      167.31      6.48 o
  -8   0   6        0.73        1.99      0.52 o
  -6   0   6      261.50      245.55      3.61 o
  -4   0   6        3.80        2.46      0.34 o
  -2   0   6      603.18      591.32      7.45 o
   0   0   6    25227.14    27243.42    107.03 o
   2   0   6     1434.51     1676.49     11.90 o
   4   0   6        2.78        6.40      1.74 o
   6   0   6       28.33       39.29      1.38 o
   8   0   6      355.11      320.13      4.80 o
  10   0   6        4.53       11.20      1.44 o
  12   0   6       28.89       31.06      2.45 o
 -13   1   6       16.67       11.84      1.20 o
 -12   1   6        0.45        2.50      0.63 o
 -11   1   6       11.62        6.40      0.67 o
 -10   1   6      122.60      130.42      2.66 o
  -9   1   6       51.57       46.80      1.15 o
  -8   1   6        1.63        3.34      0.34 o
  -7   1   6       17.66       13.14      0.51 o
  -6   1   6       14.37       21.98      0.62 o
  -5   1   6       11.15       10.82      0.42 o
  -4   1   6       40.89       46.56      0.80 o
  -3   1   6      608.90      666.22      4.29 o
  -2   1   6     2858.76     2910.17     20.96 o
  -1   1   6     6664.48     7501.87     34.34 o
   0   1   6        0.50        5.52      0.68 o
   1   1   6      574.25      561.51      3.73 o
   2   1   6       38.31       32.14      0.92 o
   3   1   6      131.04      139.60      2.05 o
   4   1   6     1198.09     1151.36      6.73 o
   5   1   6       52.44       58.16      1.22 o
   6   1   6       54.14       55.12      1.34 o
   7   1   6      168.42      172.33      2.46 o
   8   1   6        9.41        9.73      0.80 o
   9   1   6       11.87        5.28      0.75 o
  10   1   6        0.03        4.60      0.77 o
  11   1   6       39.16       39.90      1.76 o
  12   1   6        5.56        7.56      0.96 o
  13   1   6        2.17        5.67      0.86 o
 -13   2   6        0.86        3.53      1.03 o
 -12   2   6        0.08        2.19      0.58 o
 -11   2   6       86.44       88.46      2.76 o
 -10   2   6        9.69        6.87      0.68 o
  -9   2   6       30.32       30.24      1.18 o
  -8   2   6       36.43       35.66      1.05 o
  -7   2   6      196.53      187.50      2.42 o
  -6   2   6        0.06        1.43      0.26 o
  -5   2   6     1074.59     1165.99      6.78 o
  -4   2   6        9.87        8.00      0.41 o
  -3   2   6      422.58      451.67      3.68 o
  -2   2   6      194.65      209.65      2.62 o
  -1   2   6       40.46       58.65      1.09 o
   0   2   6      188.65      193.10      2.15 o
   1   2   6        9.97       13.82      0.50 o
   2   2   6      163.07      186.48      2.38 o
   3   2   6      211.53      180.03      2.43 o
   4   2   6     2036.23     2256.83     11.20 o
   5   2   6        0.75        3.64      0.57 o
   6   2   6        3.22        4.26      0.42 o
   7   2   6      799.40      802.21      5.91 o
   8   2   6        1.69        2.12      0.48 o
   9   2   6      229.94      230.88      3.41 o
  10   2   6      118.32      122.52      2.23 o
  11   2   6        0.05        4.33      1.04 o
  12   2   6        0.03        2.97      1.33 o
  13   2   6        1.34        5.06      0.96 o
 -13   3   6        5.70        5.90      1.07 o
 -12   3   6       12.31       10.00      1.55 o
 -11   3   6       17.11       17.16      1.34 o
 -10   3   6        5.36        5.62      0.44 o
  -9   3   6       15.84       15.03      0.77 o
  -8   3   6      884.76      909.46      6.18 o
  -7   3   6       59.57       65.37      1.43 o
  -6   3   6      497.32      522.32      4.34 o
  -5   3   6        0.00        0.73      0.45 o
  -4   3   6      202.58      197.59      2.65 o
  -3   3   6     1052.38     1117.47      9.00 o
  -2   3   6     3226.09     3355.98     20.46 o
  -1   3   6       67.01       64.62      1.12 o
   0   3   6     1585.91     1599.38     12.69 o
   1   3   6      338.99      315.05      3.01 o
   2   3   6     1747.60     1631.43      8.58 o
   3   3   6      114.97       81.28      1.43 o
   4   3   6      332.45      363.07      3.63 o
   5   3   6        9.63       13.53      0.81 o
   6   3   6      283.95      259.39      3.09 o
   7   3   6       55.61       62.59      1.32 o
   8   3   6      117.88      114.20      1.98 o
   9   3   6       79.86       76.00      1.81 o
  10   3   6      119.93      121.78      2.45 o
  11   3   6       40.67       41.28      1.91 o
  12   3   6       38.26       34.90      1.83 o
  13   3   6        1.32        4.57      1.12 o
 -13   4   6        2.84        4.17      0.96 o
 -12   4   6       37.86       29.56      2.37 o
 -11   4   6      157.96      162.02      6.58 o
 -10   4   6        4.58        4.24      0.47 o
  -9   4   6        0.05        2.23      0.40 o
  -8   4   6      157.39      157.53      2.90 o
  -7   4   6       84.35       78.87      2.00 o
  -6   4   6        0.03        3.34      0.43 o
  -5   4   6      186.27      165.56      1.95 o
  -4   4   6       53.83       49.02      1.00 o
  -3   4   6     1027.71     1060.84      7.87 o
  -2   4   6      447.78      418.82      3.09 o
  -1   4   6     1682.62     1741.74      8.99 o
   0   4   6     1171.96     1053.82      5.81 o
   1   4   6     1018.44      935.81      5.47 o
   2   4   6      408.68      374.73      3.57 o
   3   4   6     2613.43     2742.61     12.92 o
   4   4   6       28.37       34.16      1.00 o
   5   4   6       23.28       22.71      0.94 o
   6   4   6      147.39      129.30      2.26 o
   7   4   6      206.49      216.00      3.06 o
   8   4   6       27.12       27.59      0.97 o
   9   4   6      639.67      600.38     15.99 o
  10   4   6       10.61        9.83      0.99 o
  11   4   6        8.11        9.21      1.03 o
  12   4   6        1.67        3.27      0.78 o
  13   4   6       34.87       33.65      1.86 o
 -13   5   6        1.00        3.79      0.95 o
 -12   5   6        5.25        8.33      1.20 o
 -11   5   6        1.46        3.75      1.00 o
 -10   5   6       17.69       15.82      1.04 o
  -9   5   6      334.90      323.28      3.67 o
  -8   5   6      544.92      586.62      4.83 o
  -7   5   6      163.87      136.32      2.00 o
  -6   5   6      741.42      785.81      5.08 o
  -5   5   6      152.64      148.72      2.01 o
  -4   5   6      898.03      951.87      6.26 o
  -3   5   6      786.76      721.62      4.54 o
  -2   5   6     2396.31     2314.28     10.78 o
  -1   5   6     1759.86     1679.24      8.72 o
   0   5   6     3890.64     4111.46     17.76 o
   1   5   6      169.16      160.63      2.35 o
   2   5   6       18.26       16.48      0.71 o
   3   5   6      424.72      459.67      4.36 o
   4   5   6     2318.97     2371.63     12.27 o
   5   5   6      176.15      161.49      2.41 o
   6   5   6       52.98       59.30      1.44 o
   7   5   6      296.90      270.21      3.56 o
   8   5   6      244.31      233.13      3.27 o
   9   5   6       30.58       26.65      1.11 o
  10   5   6       50.31       56.31      2.14 o
  11   5   6       74.45       76.11      2.61 o
  12   5   6       26.42       21.89      1.46 o
  13   5   6        2.71        6.91      1.26 o
 -12   6   6       31.82       29.17      2.16 o
 -11   6   6        7.89        7.14      1.30 o
 -10   6   6       10.28       10.46      0.95 o
  -9   6   6      118.82      126.49      2.56 o
  -7   6   6        2.50        2.31      0.44 o
  -6   6   6     1599.26     1632.64     10.88 o
  -5   6   6       12.90        5.12      0.46 o
  -4   6   6      740.17      731.71      5.04 o
  -3   6   6        5.55        5.83      0.49 o
  -2   6   6      153.64      168.34      2.58 o
  -1   6   6      158.99      147.52      2.21 o
   0   6   6      434.97      417.00      3.99 o
   1   6   6     1901.81     1833.23      9.87 o
   2   6   6      888.09      982.91      7.28 o
   3   6   6      221.07      239.40      3.21 o
   4   6   6        1.43        4.06      0.53 o
   5   6   6       12.36        8.88      0.56 o
   6   6   6     1392.47     1400.53      9.03 o
   7   6   6      255.96      276.13      3.51 o
   8   6   6        0.45        3.08      0.61 o
   9   6   6       14.61       12.92      0.71 o
  10   6   6        0.33        3.04      0.67 o
  11   6   6       10.21       10.78      1.13 o
  12   6   6       14.67       12.82      1.04 o
 -12   7   6       19.56       18.94      1.84 o
 -11   7   6        3.32        5.72      1.42 o
 -10   7   6       30.48       28.33      1.72 o
  -9   7   6      178.57      193.15      3.28 o
  -8   7   6       22.05       24.89      1.00 o
  -7   7   6       17.26       16.55      0.81 o
  -6   7   6       39.57       33.06      1.06 o
  -5   7   6       51.29       40.53      1.24 o
  -4   7   6      368.39      390.55      4.29 o
  -3   7   6        2.96        4.36      0.37 o
  -2   7   6      846.10      825.46      6.49 o
  -1   7   6       46.28       62.86      1.42 o
   0   7   6        5.21        9.35      0.83 o
   1   7   6       92.07      100.29      1.85 o
   2   7   6        1.65        3.01      0.59 o
   3   7   6       11.61       10.54      0.71 o
   4   7   6        0.86        4.18      0.50 o
   5   7   6       11.49       12.43      0.64 o
   6   7   6       50.71       46.01      1.30 o
   7   7   6      141.98      125.79      2.35 o
   8   7   6       61.28       63.25      1.63 o
   9   7   6        5.02        6.92      0.56 o
  10   7   6      103.83       95.24      2.64 o
  11   7   6       59.69       54.35      2.38 o
  12   7   6        0.46        4.45      1.35 o
 -12   8   6       39.56       37.77      3.12 o
 -11   8   6       27.88       21.29      1.87 o
 -10   8   6       23.98       21.37      1.47 o
  -9   8   6       45.32       45.72      1.63 o
  -8   8   6        0.00        2.84      0.58 o
  -7   8   6       96.73       94.98      2.81 o
  -6   8   6       26.11       31.74      1.08 o
  -5   8   6      250.95      256.30      3.82 o
  -4   8   6       29.38       23.41      0.72 o
  -3   8   6      102.42       81.79      1.48 o
  -2   8   6       29.35       34.45      0.89 o
  -1   8   6      130.80      118.51      2.00 o
   0   8   6      253.73      258.48      3.40 o
   1   8   6       46.61       55.39      1.26 o
   2   8   6       17.95       19.62      0.78 o
   3   8   6      119.83      120.43      2.00 o
   4   8   6      111.16      108.29      2.03 o
   5   8   6       33.31       39.48      1.17 o
   6   8   6      156.36      153.92      2.52 o
   7   8   6       68.93       59.91      1.63 o
   8   8   6        7.45        7.57      0.65 o
   9   8   6       16.68       14.83      0.89 o
  10   8   6        9.10        8.81      1.01 o
  11   8   6       55.78       63.51      3.12 o
  12   8   6        0.11        4.79      1.40 o
 -11   9   6        3.97        5.26      1.03 o
 -10   9   6        4.70        6.89      0.93 o
  -9   9   6        0.91        2.65      0.62 o
  -8   9   6        9.50        9.73      0.67 o
  -7   9   6        2.14        3.49      0.66 o
  -6   9   6       43.06       44.29      1.28 o
  -5   9   6       13.27       10.69      0.71 o
  -4   9   6       32.24       31.32      1.10 o
  -3   9   6       84.11       92.08      1.74 o
  -2   9   6      159.87      152.37      2.33 o
  -1   9   6        0.44        3.41      0.46 o
   0   9   6       63.73       44.49      1.10 o
   1   9   6      223.98      243.29      3.45 o
   2   9   6      583.33      622.68      5.88 o
   3   9   6        0.50        2.37      0.74 o
   4   9   6        6.69        6.27      0.59 o
   5   9   6       52.06       51.15      1.33 o
   6   9   6      126.66      121.07      2.29 o
   7   9   6        8.15        9.08      0.70 o
   8   9   6        5.55        5.39      0.58 o
   9   9   6        0.03        2.68      0.78 o
  10   9   6        7.34        8.38      1.12 o
  11   9   6        4.57        6.93      1.01 o
 -11  10   6        0.08        4.64      1.15 o
 -10  10   6       38.40       35.33      2.27 o
  -9  10   6        2.33        3.62      0.69 o
  -8  10   6        4.81        4.89      0.54 o
  -7  10   6       16.50       16.55      0.93 o
  -6  10   6        0.22        3.14      0.56 o
  -5  10   6      431.05      450.48      5.74 o
  -4  10   6        5.29        8.90      0.77 o
  -3  10   6      110.73      104.90      1.92 o
  -2  10   6      558.00      538.03      5.05 o
  -1  10   6       16.21       16.88      0.74 o
   0  10   6      323.14      322.78      4.15 o
   1  10   6       99.21      102.95      2.10 o
   2  10   6       21.92       11.85      0.75 o
   3  10   6      143.65      171.10      2.69 o
   4  10   6       61.49       62.85      1.48 o
   5  10   6        2.29        4.57      0.70 o
   6  10   6       14.63       10.88      0.74 o
   7  10   6       10.13        9.89      0.70 o
   8  10   6        1.30        2.23      0.70 o
   9  10   6       17.58       16.76      1.10 o
  10  10   6       13.52       11.84      1.03 o
  11  10   6        1.32        3.60      1.12 o
 -10  11   6        0.01        4.49      0.98 o
  -9  11   6       46.18       38.69      2.43 o
  -8  11   6       23.38       17.53      1.04 o
  -7  11   6        8.99        9.46      0.72 o
  -6  11   6        9.53        8.66      0.69 o
  -5  11   6       14.10       17.12      0.90 o
  -4  11   6       47.76       38.73      1.39 o
  -3  11   6      654.00      649.47     10.66 o
  -2  11   6       68.83       67.24      1.57 o
  -1  11   6      525.25      530.43      5.42 o
   0  11   6        5.13        6.46      0.71 o
   1  11   6      939.68      933.78      9.46 o
   2  11   6      231.19      224.82      3.35 o
   3  11   6      210.98      210.84      3.62 o
   4  11   6      186.59      184.01      3.15 o
   5  11   6      368.81      394.07      5.13 o
   6  11   6       64.94       58.40      1.56 o
   7  11   6        3.92        2.97      0.55 o
   8  11   6        3.43        5.16      0.78 o
   9  11   6        7.65        7.99      0.89 o
  10  11   6        4.20        6.32      0.87 o
 -10  12   6        1.03        3.67      1.11 o
  -9  12   6        4.74        5.70      0.80 o
  -8  12   6       19.23       17.25      1.73 o
  -7  12   6        1.55        3.93      0.63 o
  -6  12   6      113.69      107.70      2.62 o
  -5  12   6        3.91        4.98      0.60 o
  -4  12   6       28.11       31.48      1.45 o
  -3  12   6      567.45      531.11     10.39 o
  -2  12   6      363.04      362.32      4.56 o
  -1  12   6        5.00        7.18      0.65 o
   0  12   6      609.86      648.65      7.85 o
   1  12   6       20.66       20.12      0.97 o
   2  12   6       83.34       92.26      1.95 o
   3  12   6      157.35      167.30      2.93 o
   4  12   6        1.69        3.40      0.81 o
   5  12   6        2.68        3.42      0.85 o
   6  12   6        0.94        4.12      0.64 o
   7  12   6        0.38        3.94      0.82 o
   8  12   6       41.93       41.25      1.98 o
   9  12   6        0.00        3.64      0.67 o
  10  12   6        8.68        8.75      0.98 o
  -9  13   6       14.24       11.61      1.04 o
  -8  13   6        5.02        6.99      0.87 o
  -7  13   6       49.54       52.28      2.07 o
  -6  13   6       15.14       12.27      0.90 o
  -5  13   6       15.67       11.09      0.84 o
  -4  13   6       87.16       83.17      2.33 o
  -3  13   6       64.23       59.92      1.74 o
  -2  13   6        0.50        2.93      0.57 o
  -1  13   6       91.93       97.38      2.23 o
   0  13   6       18.37       15.98      0.86 o
   1  13   6       38.38       47.32      1.54 o
   2  13   6        8.10        9.39      0.71 o
   3  13   6        9.05       10.97      0.70 o
   4  13   6       99.80       91.41      2.16 o
   5  13   6      123.50      132.45      2.88 o
   6  13   6        5.39        7.06      0.72 o
   7  13   6        7.08        7.23      0.82 o
   8  13   6        7.48        8.41      0.81 o
   9  13   6        8.56       12.76      1.16 o
  -8  14   6        0.64        3.10      1.00 o
  -7  14   6        0.78        2.92      0.75 o
  -6  14   6       93.71       93.65      2.95 o
  -5  14   6        9.00        9.46      0.84 o
  -4  14   6      155.13      168.63      3.86 o
  -3  14   6        1.70        4.78      0.67 o
  -2  14   6       17.42       15.37      1.14 o
  -1  14   6       14.51       10.45      0.74 o
   0  14   6       40.33       42.58      1.45 o
   1  14   6        1.69        4.11      0.61 o
   2  14   6      161.11      166.80      3.34 o
   3  14   6        0.49        3.22      0.67 o
   4  14   6       33.01       27.03      1.31 o
   5  14   6       16.73       10.17      0.74 o
   6  14   6        7.46       10.40      0.93 o
   7  14   6        6.37        9.10      0.88 o
   8  14   6       22.43       20.59      1.29 o
  -7  15   6       13.63       14.41      1.18 o
  -6  15   6        2.07        3.89      0.90 o
  -5  15   6        0.35        2.80      0.97 o
  -4  15   6       51.21       43.31      1.71 o
  -3  15   6       16.11       18.72      1.13 o
  -2  15   6        2.15        4.93      0.75 o
  -1  15   6        8.03        7.86      0.81 o
   0  15   6        2.47        4.49      0.62 o
   1  15   6        2.68        3.87      0.62 o
   2  15   6       21.05       19.39      1.05 o
   3  15   6       34.85       33.78      1.57 o
   4  15   6        2.08        4.82      0.66 o
   5  15   6      109.17      112.93      4.90 o
   6  15   6        0.07        4.60      0.77 o
   7  15   6        0.97        2.89      0.77 o
  -6  16   6        2.86        5.25      0.84 o
  -5  16   6        0.37        4.20      0.72 o
  -4  16   6       63.33       61.71      2.35 o
  -3  16   6        0.14        4.15      0.76 o
  -2  16   6       46.81       41.89      1.86 o
  -1  16   6       29.61       29.32      1.47 o
   0  16   6       31.96       33.20      1.69 o
   1  16   6        6.64        6.34      0.67 o
   2  16   6       13.38       14.24      0.96 o
   3  16   6        4.96        4.42      0.66 o
   4  16   6       46.69       48.63      2.06 o
   5  16   6        3.40        6.92      0.75 o
   6  16   6       10.84        9.25      0.87 o
  -4  17   6        0.00        5.66      0.82 o
  -3  17   6        7.30        9.73      1.03 o
  -2  17   6       36.03       33.37      1.64 o
  -1  17   6        5.30        6.34      0.83 o
   0  17   6        0.03        3.75      0.76 o
   1  17   6        0.40        3.87      0.58 o
   2  17   6       12.03       11.72      0.83 o
   3  17   6        0.59        4.93      0.81 o
   4  17   6       13.98       12.57      0.98 o
 -12   0   7       32.89       24.85      3.37 o
 -10   0   7      126.27      108.84      3.30 o
  -8   0   7      742.65      705.98      6.81 o
  -6   0   7      249.84      210.75      3.30 o
  -4   0   7      106.31       82.82      4.13 o
  -2   0   7       79.82       55.64      1.70 o
   0   0   7      432.13      487.52      6.69 o
   2   0   7     1840.87     1900.75     20.42 o
   4   0   7      340.91      416.31      5.59 o
   6   0   7        6.66        8.13      0.73 o
   8   0   7      196.70      189.11      3.61 o
  10   0   7       45.46       40.07      2.30 o
  12   0   7        3.22        6.45      1.28 o
 -13   1   7       30.47       21.53      2.49 o
 -12   1   7        0.05        2.44      0.88 o
 -11   1   7        2.59        3.03      0.59 o
 -10   1   7       84.89       82.07      2.07 o
  -9   1   7        3.76        3.33      0.37 o
  -8   1   7        0.30        3.04      0.48 o
  -7   1   7       66.41       53.44      1.24 o
  -6   1   7       85.80       74.46      1.25 o
  -5   1   7       24.91       15.13      0.60 o
  -4   1   7        1.73        4.68      0.36 o
  -3   1   7      532.55      498.05      4.35 o
  -2   1   7      295.76      329.58      3.16 o
  -1   1   7     2710.19     2670.08     13.82 o
   0   1   7       36.31       51.25      1.08 o
   1   1   7       54.31       67.27      1.37 o
   2   1   7     5251.57     5671.57     32.33 o
   3   1   7       56.00       60.27      1.21 o
   4   1   7       65.76       64.87      1.29 o
   5   1   7     1770.21     1751.48     10.05 o
   6   1   7       23.09       21.98      0.74 o
   7   1   7       55.95       54.27      1.31 o
   8   1   7       23.02       35.17      1.09 o
   9   1   7      118.56      107.81      2.16 o
  10   1   7        4.03        3.50      0.73 o
  11   1   7       62.55       52.19      2.01 o
  12   1   7        0.32        3.73      0.88 o
  13   1   7        0.06        2.95      1.37 o
 -13   2   7       12.02        7.53      1.55 o
 -12   2   7       24.19       12.18      1.35 o
 -11   2   7        0.53        2.18      0.54 o
 -10   2   7        2.53        3.44      0.42 o
  -9   2   7       39.32       51.06      1.33 o
  -8   2   7        0.21        2.24      0.32 o
  -7   2   7       13.40       13.39      0.56 o
  -6   2   7      568.29      554.13      4.44 o
  -5   2   7      485.76      503.25      4.40 o
  -4   2   7      881.28      828.49      6.10 o
  -3   2   7       23.94       14.10      0.70 o
  -2   2   7      338.81      330.18      3.36 o
  -1   2   7     2695.05     2736.33     19.64 o
   0   2   7      129.82       82.88      1.42 o
   1   2   7      347.50      335.45      3.21 o
   2   2   7       93.02      128.59      2.05 o
   3   2   7      113.87      114.08      1.88 o
   4   2   7        6.00        6.31      0.49 o
   5   2   7      271.50      274.50      3.40 o
   6   2   7       70.04       68.05      1.40 o
   7   2   7       17.50       18.20      0.79 o
   8   2   7       14.41       10.86      0.64 o
   9   2   7       59.37       57.20      1.36 o
  10   2   7       38.09       40.36      1.34 o
  11   2   7       76.57       77.65      2.38 o
  12   2   7       15.66       16.97      1.21 o
  13   2   7        0.30        4.45      1.16 o
 -13   3   7        8.05        6.15      1.57 o
 -12   3   7       75.67       72.71      4.05 o
 -11   3   7       48.68       48.54      2.30 o
 -10   3   7       61.39       60.25      1.81 o
  -9   3   7       79.06       78.66      1.71 o
  -8   3   7      112.23      127.06      2.12 o
  -7   3   7       12.45        7.61      0.40 o
  -6   3   7      302.41      331.87      2.97 o
  -5   3   7      248.33      246.94      3.21 o
  -4   3   7      687.15      680.51      5.61 o
  -3   3   7      113.95      105.91      1.89 o
  -2   3   7      220.02      247.40      2.71 o
  -1   3   7      205.53      221.47      2.35 o
   0   3   7     4969.83     5178.49     24.03 o
   1   3   7      176.47      186.71      2.78 o
   2   3   7     1110.84     1001.66      6.02 o
   3   3   7     1052.60      968.90      6.18 o
   4   3   7      116.57       97.33      1.66 o
   5   3   7      430.88      462.17      4.53 o
   6   3   7      529.69      563.75      5.23 o
   7   3   7      424.80      392.56      4.26 o
   8   3   7       83.14       83.01      1.88 o
   9   3   7        0.04        2.60      0.80 o
  10   3   7        5.23        4.64      0.73 o
  11   3   7        0.92        4.52      1.02 o
  12   3   7        6.14        7.24      0.87 o
  13   3   7        4.47        7.52      0.93 o
 -13   4   7        0.26       -0.70      2.44 o
 -12   4   7        0.00        3.89      1.06 o
 -11   4   7       31.86       26.80      1.84 o
 -10   4   7       27.39       20.64      1.37 o
  -9   4   7       84.57       88.85      2.01 o
  -8   4   7       65.55       60.31      1.43 o
  -7   4   7      632.05      660.17      4.42 o
  -6   4   7       52.61       52.43      0.99 o
  -5   4   7       40.60       33.23      0.86 o
  -4   4   7        3.47        6.99      0.52 o
  -3   4   7     1564.85     1599.03     10.78 o
  -2   4   7      413.31      447.82      3.20 o
  -1   4   7       25.52       13.24      0.69 o
   0   4   7       88.48       65.83      2.04 o
   1   4   7       84.49       75.54      1.54 o
   2   4   7      150.40      160.28      2.51 o
   3   4   7       42.46       28.70      0.95 o
   4   4   7      259.86      260.88      3.34 o
   5   4   7      698.91      715.52      6.06 o
   6   4   7       25.81       19.81      1.00 o
   7   4   7       48.48       39.70      1.26 o
   8   4   7       19.05       13.09      0.67 o
   9   4   7       70.02       74.25      1.73 o
  10   4   7      116.13      127.28      2.76 o
  11   4   7      159.68      164.35      4.55 o
  12   4   7        5.77        6.69      0.88 o
  13   4   7        0.60        4.12      1.18 o
 -12   5   7       26.84       22.84      1.99 o
 -11   5   7       33.30       35.55      2.44 o
 -10   5   7       32.21       37.44      2.02 o
  -9   5   7      243.86      251.20      4.67 o
  -8   5   7       70.67       74.35      1.51 o
  -7   5   7      232.35      227.82      2.60 o
  -6   5   7      332.36      312.69      2.88 o
  -5   5   7      325.52      332.86      2.75 o
  -4   5   7      911.14      972.32      6.52 o
  -3   5   7      302.81      325.62      2.85 o
  -2   5   7       46.40       45.67      1.14 o
  -1   5   7       23.27       28.45      1.36 o
   0   5   7     1461.91     1404.69      7.68 o
   1   5   7       44.83       73.31      1.53 o
   2   5   7     1315.57     1389.28      8.78 o
   3   5   7      649.18      659.75      5.65 o
   4   5   7      163.27      180.60      2.73 o
   5   5   7        1.23        0.00      0.68 o
   6   5   7     1072.23     1109.38      8.34 o
   7   5   7      381.84      391.05      4.56 o
   8   5   7      271.87      294.18      3.89 o
   9   5   7        0.07        1.91      0.87 o
  10   5   7        0.43        3.18      0.60 o
  11   5   7       17.19       14.36      1.07 o
  12   5   7        2.46        3.66      0.89 o
 -12   6   7        9.67       10.54      1.45 o
 -11   6   7        2.87        4.66      1.02 o
 -10   6   7       54.53       52.00      2.29 o
  -9   6   7       33.35       31.59      1.48 o
  -7   6   7        8.70        8.26      0.51 o
  -6   6   7       26.35       27.50      0.95 o
  -5   6   7      192.57      176.42      2.19 o
  -4   6   7        0.00        2.48      0.66 o
  -3   6   7       65.75       52.55      1.25 o
  -2   6   7     2520.86     2629.63     12.55 o
  -1   6   7      156.91      162.63      2.46 o
   0   6   7     1085.65     1114.82      7.37 o
   1   6   7       31.80       21.92      0.98 o
   2   6   7      734.92      697.78      5.85 o
   3   6   7      106.07      114.18      1.95 o
   4   6   7      191.24      177.23      3.50 o
   5   6   7       32.57       25.86      0.92 o
   6   6   7        0.84        3.91      0.99 o
   7   6   7        2.93        3.50      0.58 o
   8   6   7        8.21        6.70      0.59 o
   9   6   7      175.93      182.28      3.28 o
  10   6   7       25.97       23.41      1.28 o
  11   6   7       14.36       14.69      1.13 o
  12   6   7        3.21        4.82      0.77 o
 -12   7   7        3.77        5.44      1.06 o
 -11   7   7       42.43       42.78      2.51 o
 -10   7   7       29.01       27.82      1.67 o
  -9   7   7      117.86      118.81      3.36 o
  -8   7   7       35.37       38.13      1.28 o
  -7   7   7      387.18      392.37      5.44 o
  -6   7   7      383.39      396.90      4.62 o
  -5   7   7      268.03      246.59      3.64 o
  -4   7   7       41.50       46.02      1.12 o
  -3   7   7       15.39       10.70      0.60 o
  -2   7   7      680.06      702.56      5.54 o
  -1   7   7        6.10        4.93      0.49 o
   0   7   7       18.44       25.15      0.85 o
   1   7   7       41.22       40.68      1.05 o
   2   7   7        0.06        0.83      0.77 o
   3   7   7      140.50      142.24      2.28 o
   4   7   7       58.51       47.35      1.12 o
   5   7   7      340.79      378.98      4.59 o
   6   7   7      120.23      124.77      2.18 o
   7   7   7       73.04       64.18      1.67 o
   8   7   7       81.41       77.92      1.76 o
   9   7   7       17.68       15.53      1.12 o
  10   7   7        8.46        7.44      0.76 o
  11   7   7        6.55        7.90      0.84 o
  12   7   7       39.66       35.78      2.32 o
 -11   8   7       12.77        9.20      1.10 o
 -10   8   7       36.19       29.72      2.02 o
  -9   8   7        0.03        2.28      0.79 o
  -8   8   7      135.50      137.51      3.11 o
  -7   8   7       11.23        8.82      0.67 o
  -6   8   7       36.50       49.86      1.42 o
  -5   8   7       23.29       18.94      0.84 o
  -4   8   7        2.18        2.15      0.49 o
  -3   8   7        3.33        9.15      0.58 o
  -2   8   7      151.21      153.17      2.44 o
  -1   8   7      472.79      467.24      7.09 o
   0   8   7      175.34      181.99      2.83 o
   1   8   7       85.20       89.89      1.77 o
   2   8   7      165.34      169.98      2.60 o
   3   8   7      254.42      239.53      3.48 o
   4   8   7       36.11       38.33      1.23 o
   5   8   7        5.36        8.28      0.63 o
   6   8   7       24.87       20.42      0.94 o
   7   8   7      153.14      149.78      2.74 o
   8   8   7        3.31        4.40      0.53 o
   9   8   7       25.03       22.45      1.25 o
  10   8   7        9.45        8.11      0.73 o
  11   8   7        0.69        3.64      1.13 o
 -11   9   7        0.14        2.97      1.23 o
 -10   9   7        3.08        4.17      0.81 o
  -9   9   7        0.08        2.03      0.77 o
  -8   9   7       79.30       74.52      2.68 o
  -7   9   7       62.48       61.93      1.69 o
  -6   9   7      104.82      111.23      2.25 o
  -5   9   7      137.15      134.39      2.82 o
  -4   9   7      152.65      149.37      2.11 o
  -3   9   7      402.09      395.98      4.05 o
  -2   9   7      310.55      330.86      3.88 o
  -1   9   7      253.93      245.30      3.39 o
   0   9   7      294.92      281.71      3.92 o
   1   9   7       25.48       29.84      1.00 o
   2   9   7        0.29        1.78      0.65 o
   3   9   7      166.64      165.83      2.64 o
   4   9   7       46.18       47.04      1.22 o
   5   9   7       65.24       48.88      1.21 o
   6   9   7        2.44        4.73      0.55 o
   7   9   7        0.94        4.92      0.64 o
   8   9   7        5.52        4.99      0.57 o
   9   9   7        0.13        3.23      0.56 o
  10   9   7        1.89        5.13      0.74 o
  11   9   7       16.29       18.12      1.58 o
 -10  10   7        1.28        3.81      0.88 o
  -9  10   7        3.69        4.75      0.78 o
  -8  10   7        8.51       10.21      0.90 o
  -7  10   7        1.81        3.87      0.46 o
  -6  10   7        0.73        4.13      0.56 o
  -5  10   7       61.49       64.33      1.77 o
  -4  10   7        1.29        2.17      0.55 o
  -3  10   7        1.90        2.09      0.64 o
  -2  10   7        6.42        6.24      0.65 o
  -1  10   7      273.35      267.60      3.81 o
   0  10   7       42.01       37.96      1.24 o
   1  10   7       12.15       11.72      0.73 o
   2  10   7       93.73       83.53      1.75 o
   3  10   7        0.87        3.47      0.63 o
   4  10   7      277.15      254.50      3.90 o
   5  10   7       61.32       71.29      1.75 o
   6  10   7        2.78        4.25      0.59 o
   7  10   7       91.78       91.35      2.24 o
   8  10   7       20.43       18.87      0.97 o
   9  10   7       61.34       52.30      2.03 o
  10  10   7        2.85        5.20      0.79 o
 -10  11   7       19.11       15.38      1.53 o
  -9  11   7       27.36       23.60      1.52 o
  -8  11   7       22.38       20.37      1.21 o
  -7  11   7       38.69       27.93      1.53 o
  -6  11   7       53.40       52.75      1.60 o
  -5  11   7       18.81       24.81      1.08 o
  -4  11   7       72.06       80.11      2.21 o
  -3  11   7       13.22        9.64      0.63 o
  -2  11   7        6.47        7.78      0.65 o
  -1  11   7       40.31       42.36      1.36 o
   0  11   7       74.93       69.02      1.69 o
   1  11   7      662.13      659.54      6.45 o
   2  11   7        3.53        3.86      0.71 o
   3  11   7        0.72        3.42      0.58 o
   4  11   7       49.89       45.74      1.42 o
   5  11   7       33.99       27.20      1.19 o
   6  11   7       11.22       11.66      0.79 o
   7  11   7       28.46       31.91      1.34 o
   8  11   7        2.05        3.85      0.55 o
   9  11   7        9.76       10.71      0.94 o
  10  11   7        0.17        2.09      1.00 o
  -9  12   7        0.14        3.21      0.79 o
  -8  12   7       55.28       55.38      2.40 o
  -7  12   7        4.82        8.16      0.94 o
  -6  12   7       21.89       16.50      1.07 o
  -5  12   7       28.50       25.72      1.23 o
  -4  12   7       73.07       66.99      1.84 o
  -3  12   7        3.07        6.19      0.69 o
  -2  12   7      100.62      104.24      2.34 o
  -1  12   7       43.46       35.48      1.41 o
   0  12   7       11.64       11.61      0.87 o
   1  12   7      269.63      283.02      4.22 o
   2  12   7       10.12       14.09      0.90 o
   3  12   7       76.32       75.78      1.92 o
   4  12   7      331.71      349.33      4.90 o
   5  12   7        5.14        7.00      0.71 o
   6  12   7       24.38       20.88      1.01 o
   7  12   7        7.75        8.45      0.78 o
   8  12   7       17.80       18.26      1.12 o
   9  12   7        5.64        7.47      0.87 o
  -8  13   7        0.13        5.02      0.69 o
  -7  13   7       10.28       11.00      1.05 o
  -6  13   7        0.32        2.53      0.82 o
  -5  13   7      123.79      129.00      3.12 o
  -4  13   7        7.83        8.39      0.74 o
  -3  13   7      104.33      102.05      2.54 o
  -2  13   7       50.40       49.04      1.52 o
  -1  13   7        1.27        3.04      0.61 o
   0  13   7       21.11       16.89      0.88 o
   1  13   7       75.34       80.20      1.87 o
   2  13   7        0.04        2.50      0.70 o
   3  13   7        0.68        4.26      0.58 o
   4  13   7        0.01        2.71      0.85 o
   5  13   7       16.29       19.67      1.05 o
   6  13   7        1.58        3.56      0.76 o
   7  13   7       22.59       15.21      1.16 o
   8  13   7       10.55        8.55      0.85 o
   9  13   7        3.49        5.21      1.63 o
  -8  14   7       10.88       12.41      1.11 o
  -7  14   7        0.44        4.48      0.83 o
  -6  14   7        9.95       10.62      0.99 o
  -5  14   7        7.28        8.07      0.83 o
  -4  14   7        7.67        8.47      0.84 o
  -3  14   7       26.71       26.22      1.29 o
  -2  14   7       67.26       66.61      2.02 o
  -1  14   7       10.86        8.36      0.64 o
   0  14   7       37.82       33.21      1.28 o
   1  14   7       17.55       17.14      0.91 o
   2  14   7      131.42      137.43      3.14 o
   3  14   7        2.78        4.36      0.63 o
   4  14   7       69.44       58.51      1.84 o
   5  14   7       18.23       13.45      0.84 o
   6  14   7       12.25       13.05      0.94 o
   7  14   7        6.78        7.88      0.82 o
   8  14   7        6.12        7.54      0.79 o
  -7  15   7        3.62        6.84      2.62 o
  -6  15   7        0.00        2.94      1.04 o
  -5  15   7        1.29        3.98      0.80 o
  -4  15   7       41.55       34.26      1.63 o
  -3  15   7       74.79       70.95      2.41 o
  -2  15   7       18.17       19.28      1.17 o
  -1  15   7        1.14        4.70      0.68 o
   0  15   7       59.87       60.53      1.85 o
   1  15   7       28.58       22.21      1.15 o
   2  15   7       16.34       13.57      0.85 o
   3  15   7       27.08       25.42      1.32 o
   4  15   7        0.40        1.78      0.94 o
   5  15   7        3.86        7.77      0.90 o
   6  15   7        3.61        4.76      0.75 o
   7  15   7        1.93        2.36      2.51 o
  -5  16   7        3.53        6.72      0.95 o
  -4  16   7       28.48       26.84      1.81 o
  -3  16   7       15.99       16.60      1.20 o
  -2  16   7        0.01        2.75      0.86 o
  -1  16   7        4.04        5.23      0.76 o
   0  16   7        2.27        4.17      0.58 o
   1  16   7       18.07       18.45      1.03 o
   2  16   7        0.63        2.04      0.65 o
   3  16   7        9.05        8.76      0.73 o
   4  16   7       29.67       31.08      1.59 o
   5  16   7        1.77        5.35      1.29 o
  -3  17   7       17.46       12.98      1.07 o
  -2  17   7        2.14        7.39      0.90 o
  -1  17   7        0.35        5.26      0.84 o
   0  17   7        0.24        4.71      0.87 o
   1  17   7        1.49        4.74      0.68 o
   2  17   7        0.05        2.80      0.81 o
   3  17   7        1.32        5.41      0.81 o
 -12   0   8       34.31       18.07      2.10 o
 -10   0   8        0.11        1.83      0.44 o
  -8   0   8      350.09      379.47      5.00 o
  -6   0   8        1.61        3.05      0.46 o
  -4   0   8       84.99       86.06      3.01 o
  -2   0   8     2770.32     3219.00     33.23 o
   0   0   8     4755.58     5655.26     44.30 o
   2   0   8      225.49      200.95      4.08 o
   4   0   8     3193.73     3122.93     21.33 o
   6   0   8       66.57       62.06      2.24 o
   8   0   8        1.30        3.97      0.79 o
  10   0   8      143.42      147.55      5.61 o
  12   0   8       45.96       43.03      2.72 o
 -13   1   8        0.42        3.27      2.39 o
 -12   1   8       15.17       11.68      1.19 o
 -11   1   8      241.18      258.56      8.63 o
 -10   1   8       15.99        8.82      0.59 o
  -9   1   8        0.01        1.77      0.36 o
  -8   1   8       14.10       11.27      0.56 o
  -7   1   8      192.77      185.04      2.16 o
  -6   1   8       37.48       32.92      0.94 o
  -5   1   8     2977.06     3267.50     27.90 o
  -4   1   8        0.88        2.64      0.34 o
  -3   1   8      127.58      114.80      1.87 o
  -2   1   8      413.44      383.94      4.35 o
  -1   1   8      279.99      300.67      2.74 o
   0   1   8      158.88      178.64      2.82 o
   1   1   8     4479.61     4678.76     37.40 o
   2   1   8      444.87      473.90      5.62 o
   3   1   8      164.30      148.01      2.29 o
   4   1   8        0.13        5.61      0.78 o
   5   1   8      171.09      154.99      2.43 o
   6   1   8      132.50      136.15      2.38 o
   7   1   8      707.98      721.99      5.97 o
   8   1   8      148.16      154.31      2.51 o
   9   1   8       20.49       26.53      1.11 o
  10   1   8        2.93        3.72      0.69 o
  11   1   8       25.69       19.39      1.32 o
  12   1   8        0.04        3.62      1.03 o
  13   1   8       57.31       55.93      2.56 o
 -12   2   8        2.68        3.71      1.11 o
 -11   2   8        0.81        1.53      0.81 o
 -10   2   8        3.28        4.26      0.44 o
  -9   2   8       92.55       97.06      2.09 o
  -8   2   8      205.98      226.41      2.94 o
  -7   2   8        3.67        3.03      0.40 o
  -6   2   8      147.77      148.03      2.58 o
  -5   2   8      494.43      496.80      6.53 o
  -4   2   8        1.43        3.37      0.68 o
  -3   2   8      189.76      216.99      2.90 o
  -2   2   8     1711.36     1724.80     10.00 o
  -1   2   8        2.22        1.99      0.46 o
   0   2   8      982.43      902.22      6.41 o
   1   2   8      487.49      541.62      4.40 o
   2   2   8      722.97      727.66      5.32 o
   3   2   8      732.09      743.37      5.95 o
   4   2   8      949.70      978.49      7.14 o
   5   2   8       64.85       80.68      1.52 o
   6   2   8      183.85      185.62      2.77 o
   7   2   8        1.45        5.69      0.71 o
   8   2   8        6.76        6.59      0.61 o
   9   2   8      132.70      125.01      2.32 o
  10   2   8       81.70       73.93      2.03 o
  11   2   8       27.78       26.22      1.60 o
  12   2   8        5.61        6.56      0.91 o
  13   2   8        4.56       11.05      2.02 o
 -12   3   8        7.76        9.65      2.39 o
 -11   3   8       18.88       15.90      2.10 o
 -10   3   8        5.42        4.07      0.43 o
  -9   3   8        1.82        2.73      0.44 o
  -8   3   8      159.04      164.61      3.48 o
  -7   3   8       17.40       21.99      0.80 o
  -6   3   8      290.42      277.61      3.62 o
  -5   3   8      676.59      622.19      5.66 o
  -4   3   8      112.35      117.26      2.12 o
  -3   3   8      585.11      577.49      5.39 o
  -2   3   8        5.56       13.50      0.63 o
  -1   3   8       55.67       36.54      0.84 o
   0   3   8      117.91      109.60      1.94 o
   1   3   8       51.25       47.12      1.13 o
   2   3   8       28.74       35.77      1.02 o
   3   3   8      206.52      181.77      2.70 o
   4   3   8       33.80       31.27      0.96 o
   5   3   8        0.74        3.12      0.55 o
   6   3   8       46.30       36.72      1.13 o
   7   3   8      106.79      119.83      2.13 o
   8   3   8      126.35      129.86      2.33 o
   9   3   8       21.11       21.95      1.02 o
  10   3   8        6.73        4.16      0.66 o
  11   3   8        1.18        5.62      0.77 o
  12   3   8        3.85        6.69      0.92 o
 -12   4   8       73.45       67.84      7.38 o
 -11   4   8       25.98       26.05      2.01 o
 -10   4   8        7.04        5.10      0.55 o
  -9   4   8        4.88        5.84      0.56 o
  -8   4   8      114.85      111.05      1.98 o
  -7   4   8      111.35      109.82      2.25 o
  -6   4   8        5.93        7.97      0.56 o
  -5   4   8        2.75        3.93      0.49 o
  -4   4   8      341.56      340.01      3.93 o
  -3   4   8      113.10       98.44      1.89 o
  -2   4   8       24.24       28.72      0.77 o
  -1   4   8      128.45      140.82      2.03 o
   0   4   8       25.55       24.58      0.72 o
   1   4   8      697.51      713.88      5.62 o
   2   4   8        1.03        3.45      0.51 o
   3   4   8       74.75       84.93      1.53 o
   4   4   8       42.60       28.09      0.89 o
   5   4   8      141.35      151.03      2.27 o
   6   4   8      617.82      571.40      5.49 o
   7   4   8       27.32       29.21      1.10 o
   8   4   8       38.15       26.24      1.07 o
   9   4   8       39.53       40.80      1.42 o
  10   4   8       28.51       17.41      1.24 o
  11   4   8        0.01        2.29      0.98 o
  12   4   8        1.32        3.76      0.79 o
 -12   5   8        0.03        2.99      1.37 o
 -11   5   8       44.80       39.33      3.03 o
 -10   5   8        1.22        4.11      0.75 o
  -9   5   8       84.54       84.82      2.42 o
  -8   5   8       21.48       22.71      0.80 o
  -7   5   8      321.61      310.46      4.01 o
  -6   5   8       32.61       25.83      0.98 o
  -5   5   8      387.41      395.22      4.38 o
  -4   5   8        7.21        6.34      0.49 o
  -3   5   8      784.79      825.40      5.22 o
  -2   5   8      282.82      311.30      3.42 o
  -1   5   8        0.16        2.38      0.36 o
   0   5   8        4.65        6.61      0.46 o
   1   5   8      489.09      528.83      4.64 o
   2   5   8       83.75       75.93      1.67 o
   3   5   8      126.60      138.55      2.32 o
   4   5   8      127.19      121.44      2.06 o
   5   5   8      109.22      103.50      1.84 o
   6   5   8        0.03        3.98      0.97 o
   7   5   8      355.15      363.87      4.63 o
   8   5   8       94.52       92.25      2.67 o
   9   5   8       31.42       28.24      1.17 o
  10   5   8       77.56       83.18      2.24 o
  11   5   8        0.77        3.64      1.16 o
  12   5   8       13.02       12.01      1.13 o
 -12   6   8       34.56       30.31      3.99 o
 -11   6   8        3.07        6.08      1.05 o
 -10   6   8        0.88        2.07      0.85 o
  -9   6   8       18.49       15.62      1.05 o
  -7   6   8        0.00        1.70      0.48 o
  -6   6   8      200.54      198.56      3.02 o
  -5   6   8       22.67       23.15      0.59 o
  -4   6   8       57.90       54.75      1.01 o
  -3   6   8       29.04       35.47      0.90 o
  -2   6   8     1310.10     1339.35      8.49 o
  -1   6   8        1.33        2.40      0.50 o
   0   6   8      450.19      464.74      4.95 o
   1   6   8       72.06       70.15      1.50 o
   2   6   8      186.68      184.46      2.92 o
   3   6   8      264.15      246.32      3.32 o
   4   6   8      329.40      326.38      4.11 o
   5   6   8      612.60      618.17      6.36 o
   6   6   8      323.49      332.39      4.37 o
   7   6   8       21.72       20.65      0.96 o
   8   6   8        0.19        2.98      0.55 o
   9   6   8        7.15        5.77      0.59 o
  10   6   8        9.45        8.76      0.81 o
  11   6   8        6.19        7.30      0.90 o
  12   6   8        0.82        5.24      0.81 o
 -11   7   8       67.92       65.74      3.46 o
 -10   7   8       15.31       14.37      1.34 o
  -9   7   8        3.04        4.97      0.71 o
  -8   7   8       17.33       13.09      0.90 o
  -7   7   8       98.54      100.78     16.00 o
  -6   7   8        0.49        1.43      0.66 o
  -5   7   8      433.94      408.23      3.73 o
  -4   7   8      107.42      118.04      1.80 o
  -3   7   8      109.18       97.93      1.68 o
  -2   7   8       13.20        8.12      0.50 o
  -1   7   8      107.27       94.30      1.86 o
   0   7   8      102.65      112.19      1.99 o
   1   7   8      835.77      821.48      6.67 o
   2   7   8      438.35      398.73      4.47 o
   3   7   8        6.75        9.15      0.64 o
   4   7   8       38.45       42.29      1.10 o
   5   7   8       10.40        8.16      0.69 o
   6   7   8      190.12      209.05      3.38 o
   7   7   8      176.99      170.81      2.91 o
   8   7   8      133.89      141.37      2.71 o
   9   7   8       40.40       39.32      1.37 o
  10   7   8       20.37       17.18      0.98 o
  11   7   8       18.48       16.03      1.17 o
 -11   8   8       33.11       26.83      2.23 o
 -10   8   8       94.06      105.28      4.27 o
  -9   8   8       98.56      105.53      3.43 o
  -8   8   8       11.39       11.03      0.86 o
  -7   8   8       72.68       68.26      1.94 o
  -6   8   8       31.36       35.14      1.13 o
  -5   8   8       28.98       31.34      0.99 o
  -4   8   8      173.21      181.47      2.47 o
  -3   8   8      181.21      184.73      3.07 o
  -2   8   8      179.95      165.99      2.60 o
  -1   8   8      107.52      115.04      2.12 o
   0   8   8       33.32       38.23      1.14 o
   1   8   8      153.19      129.07      2.27 o
   2   8   8       33.12       34.13      1.03 o
   3   8   8      388.24      400.86      5.06 o
   4   8   8        4.64        5.16      0.64 o
   5   8   8       40.61       43.68      1.20 o
   6   8   8        0.47        3.73      0.62 o
   7   8   8      124.74      128.48      2.57 o
   8   8   8       12.09       13.42      0.80 o
   9   8   8       83.17       87.73      2.56 o
  10   8   8        3.08        4.40      0.70 o
  11   8   8        9.68       12.12      1.43 o
 -11   9   8        1.20        3.16      0.94 o
 -10   9   8        1.12        3.96      0.87 o
  -9   9   8       57.64       54.17      2.38 o
  -8   9   8       14.55       12.18      0.85 o
  -7   9   8       23.93       24.19      1.34 o
  -6   9   8       54.99       63.72      1.62 o
  -5   9   8        4.66        6.57      0.71 o
  -4   9   8      131.84      144.42      2.20 o
  -3   9   8      159.63      152.85      2.52 o
  -2   9   8       10.43       11.30      0.70 o
  -1   9   8      393.19      391.05      5.24 o
   1   9   8      133.28      126.93      2.26 o
   2   9   8        0.47        3.04      0.58 o
   3   9   8      132.13      136.76      2.47 o
   4   9   8        7.53        6.61      0.65 o
   5   9   8       96.46      109.72      2.20 o
   6   9   8      233.24      258.32      4.03 o
   7   9   8      114.74      114.62      2.39 o
   8   9   8        6.43        7.90      0.68 o
   9   9   8        5.75        5.34      0.70 o
  10   9   8       21.66       15.08      1.65 o
  11   9   8        1.16        5.36      1.17 o
 -10  10   8       61.46       70.43      3.47 o
  -9  10   8       47.51       40.84      2.04 o
  -8  10   8       14.75       11.18      0.90 o
  -7  10   8      126.15      132.62      3.46 o
  -6  10   8       57.47       54.14      1.60 o
  -5  10   8       29.88       28.07      1.30 o
  -4  10   8       21.59       14.23      0.72 o
  -3  10   8      403.96      442.32      4.64 o
  -2  10   8      297.65      281.55      3.84 o
  -1  10   8       64.09       63.34      1.57 o
   0  10   8      293.14      260.61      3.88 o
   1  10   8       14.85       11.05      0.72 o
   2  10   8        9.28        9.67      0.70 o
   3  10   8       98.94      103.31      2.10 o
   4  10   8        0.03        4.55      0.82 o
   5  10   8      195.84      202.45      3.57 o
   6  10   8       27.51       23.83      1.06 o
   7  10   8        0.00        3.58      0.56 o
   8  10   8        6.78        6.69      0.69 o
   9  10   8       58.41       49.42      2.17 o
  10  10   8       10.33        9.77      0.97 o
 -10  11   8        5.68        8.83      1.22 o
  -9  11   8       69.62       69.41      2.92 o
  -8  11   8        7.27        8.56      0.92 o
  -7  11   8        8.02        9.22      0.85 o
  -6  11   8       31.36       25.27      1.47 o
  -5  11   8       19.07       18.63      1.07 o
  -4  11   8        0.58        3.36      0.64 o
  -3  11   8      241.76      224.92      3.87 o
  -2  11   8        3.92        4.60      0.48 o
  -1  11   8       99.25       92.74      1.97 o
   0  11   8       13.06       15.10      0.79 o
   1  11   8       17.18       22.03      1.01 o
   2  11   8       78.16       78.14      1.78 o
   3  11   8      286.59      267.81      4.23 o
   4  11   8       83.48       82.07      2.25 o
   5  11   8        2.97        5.29      0.68 o
   6  11   8        6.08        8.36      0.69 o
   7  11   8       10.74        9.43      0.76 o
   8  11   8       30.91       25.08      1.48 o
   9  11   8       32.31       34.76      1.75 o
  10  11   8        2.27        4.92      0.82 o
  -9  12   8        0.47        3.51      1.29 o
  -8  12   8        5.86        5.79      0.79 o
  -7  12   8       27.76       25.54      1.55 o
  -6  12   8      106.59      107.89      3.17 o
  -5  12   8        3.69        4.23      0.67 o
  -4  12   8        8.58        8.30      0.78 o
  -3  12   8      143.18      140.30      2.96 o
  -2  12   8       17.17       12.50      0.75 o
  -1  12   8      392.07      414.45      5.23 o
   0  12   8       72.69       59.56      1.52 o
   1  12   8       16.54       16.95      0.88 o
   2  12   8        0.36        3.09      0.80 o
   3  12   8       48.50       54.54      1.63 o
   4  12   8        1.00        3.60      0.79 o
   5  12   8       26.13       21.76      1.07 o
   6  12   8       33.34       33.18      1.37 o
   7  12   8       10.00        7.83      0.70 o
   8  12   8       16.23       15.00      1.05 o
   9  12   8        4.72        5.56      0.81 o
  -8  13   8        4.56        5.31      0.83 o
  -7  13   8        5.86        7.31      0.84 o
  -6  13   8        0.10        3.26      0.93 o
  -5  13   8       37.03       28.14      1.43 o
  -4  13   8        0.58        3.36      0.66 o
  -3  13   8        2.42        3.53      0.70 o
  -2  13   8        0.23        2.86      0.89 o
  -1  13   8        1.45        4.68      0.64 o
   0  13   8        9.82        8.38      0.66 o
   1  13   8        6.83        7.90      0.70 o
   2  13   8        0.00        2.62      0.79 o
   3  13   8        2.17        4.69      0.63 o
   4  13   8       15.19       13.44      0.89 o
   5  13   8        5.47        5.45      0.69 o
   6  13   8        4.18        5.95      0.71 o
   7  13   8        2.63        4.14      0.76 o
   8  13   8       24.92       20.51      1.42 o
  -7  14   8        3.93        5.60      0.82 o
  -6  14   8        8.37        8.96      0.93 o
  -5  14   8        0.07        2.49      0.85 o
  -4  14   8       15.70       13.79      0.99 o
  -3  14   8        0.09        2.22      0.90 o
  -2  14   8       14.37       12.93      1.03 o
  -1  14   8        2.72        5.61      0.88 o
   0  14   8       11.03        9.44      0.73 o
   1  14   8        2.20        5.65      0.59 o
   2  14   8        0.01        3.06      0.83 o
   3  14   8       11.09       12.08      0.79 o
   4  14   8        0.15        3.69      0.82 o
   5  14   8        2.07        4.26      0.60 o
   6  14   8        9.85       11.26      0.97 o
   7  14   8       11.28       11.70      0.94 o
  -6  15   8        5.02        7.04      0.96 o
  -5  15   8        0.66        4.07      0.85 o
  -4  15   8        2.79        4.89      0.67 o
  -3  15   8        9.04       10.77      0.95 o
  -2  15   8        2.71        4.69      0.69 o
  -1  15   8       23.21       19.93      1.13 o
   0  15   8        2.95        6.41      0.63 o
   1  15   8        0.00        3.92      0.59 o
   2  15   8       27.61       20.73      1.12 o
   3  15   8        0.25        2.97      0.70 o
   4  15   8        4.12        6.27      0.67 o
   5  15   8       70.61       69.26      2.46 o
   6  15   8       13.44       16.17      1.19 o
  -4  16   8       37.02       36.30      1.98 o
  -3  16   8        7.67       10.14      1.05 o
  -2  16   8       12.25       13.36      0.98 o
  -1  16   8       14.58       14.31      1.10 o
   0  16   8       22.33       21.70      1.39 o
   1  16   8        9.35        9.82      0.83 o
   2  16   8       18.29       15.83      1.05 o
   3  16   8       26.31       24.00      1.26 o
   4  16   8       42.84       42.16      2.01 o
  -2  17   8        4.85        8.94      1.27 o
  -1  17   8       10.43       10.64      0.97 o
   0  17   8        6.52        8.44      0.89 o
   1  17   8       28.99       27.27      1.55 o
   2  17   8        7.59        6.39      0.87 o
 -12   0   9       53.63       56.69      5.45 o
 -10   0   9       43.06       43.29      2.47 o
  -8   0   9       17.00       15.96      0.94 o
  -6   0   9      608.36      616.60      9.38 o
  -4   0   9      471.52      421.64      7.51 o
  -2   0   9        0.02        2.13      0.59 o
   0   0   9      341.79      255.87      4.13 o
   2   0   9      192.53      152.00      3.54 o
   4   0   9       29.98       21.39      3.23 o
   6   0   9      176.55      173.07      4.00 o
   8   0   9      244.18      287.02      5.48 o
  10   0   9       32.29       25.20      2.26 o
  12   0   9       20.18       20.58      2.44 o
 -12   1   9        1.23        3.11      0.85 o
 -11   1   9       17.85       14.41      1.62 o
 -10   1   9        0.48        2.10      0.52 o
  -9   1   9       69.89       79.00      2.06 o
  -8   1   9       13.40        9.20      0.58 o
  -7   1   9      231.35      244.12      3.25 o
  -6   1   9        2.06        2.28      0.61 o
  -5   1   9      415.04      398.02      3.80 o
  -4   1   9      186.03      179.94      2.62 o
  -3   1   9      967.31      942.81      7.48 o
  -2   1   9       22.72       20.84      0.66 o
  -1   1   9      485.30      457.06      3.61 o
   0   1   9       38.26       33.37      0.81 o
   1   1   9      569.34      498.71      4.28 o
   2   1   9       38.41       35.42      1.04 o
   3   1   9     1318.93     1311.05      9.26 o
   4   1   9       31.33       37.22      1.45 o
   5   1   9     1577.04     1605.10      9.88 o
   6   1   9        2.21        4.04      0.61 o
   7   1   9        6.79        9.91      0.67 o
   8   1   9        3.79        5.17      0.64 o
   9   1   9       77.79       78.28      1.75 o
  10   1   9        0.15        3.46      0.76 o
  11   1   9       86.93       90.94      2.92 o
  12   1   9        3.57        6.81      0.92 o
 -12   2   9       51.03       49.52      5.26 o
 -11   2   9        7.87        6.33      1.05 o
 -10   2   9        0.02        2.32      0.47 o
  -9   2   9       25.35       20.64      1.40 o
  -8   2   9      154.96      146.26      2.75 o
  -7   2   9       10.03        9.00      0.68 o
  -6   2   9        7.67        8.15      0.60 o
  -5   2   9      257.90      232.57      3.36 o
  -4   2   9     1743.36     1850.90     13.10 o
  -3   2   9      110.13      100.72      1.85 o
  -2   2   9        6.07        4.23      0.38 o
  -1   2   9       50.07       48.40      1.05 o
   0   2   9       47.83       32.54      0.84 o
   1   2   9      283.01      257.23      3.24 o
   2   2   9     1523.24     1556.43     12.21 o
   3   2   9      260.79      247.82      3.40 o
   4   2   9      407.47      397.30      4.43 o
   5   2   9       42.72       45.34      1.33 o
   6   2   9      113.38      120.84      2.21 o
   7   2   9        3.75        4.32      0.57 o
   8   2   9       40.87       50.45      1.52 o
   9   2   9        1.90        4.20      0.58 o
  10   2   9       48.00       44.87      1.84 o
  11   2   9        0.30        5.12      1.56 o
  12   2   9       23.68       23.20      1.62 o
 -12   3   9        0.85        4.01      1.55 o
 -11   3   9       36.22       29.01      4.96 o
 -10   3   9       11.26        7.75      0.66 o
  -9   3   9       19.48       16.60      0.88 o
  -8   3   9        0.03        2.23      0.49 o
  -7   3   9       77.38       83.41      2.00 o
  -6   3   9      184.08      204.26      3.15 o
  -5   3   9      283.79      281.42      3.73 o
  -4   3   9        5.54        4.46      0.46 o
  -3   3   9       56.49       65.17      1.43 o
  -2   3   9      261.16      256.04      3.45 o
  -1   3   9      217.74      213.62      2.59 o
   0   3   9      302.96      271.93      3.13 o
   1   3   9      475.46      562.86      4.96 o
   2   3   9       64.77       49.24      1.23 o
   3   3   9      708.12      734.51      6.20 o
   4   3   9       17.93       14.75      0.74 o
   5   3   9       49.50       47.80      1.16 o
   6   3   9        9.48        8.55      0.69 o
   7   3   9        4.88        6.53      0.63 o
   8   3   9       72.96       61.95      1.66 o
   9   3   9      160.05      161.33      2.87 o
  10   3   9        1.78        4.23      0.93 o
  11   3   9        6.31        9.48      0.97 o
  12   3   9        0.61        4.17      0.90 o
 -12   4   9        2.74        3.75      1.43 o
 -11   4   9       40.25       40.12      3.79 o
 -10   4   9        7.73        6.88      0.71 o
  -9   4   9      283.64      282.52      4.48 o
  -8   4   9        4.79        3.21      0.51 o
  -7   4   9       57.13       55.03      1.55 o
  -6   4   9       24.05       19.78      0.83 o
  -5   4   9      248.30      249.30      3.59 o
  -4   4   9       30.54       33.36      1.00 o
  -3   4   9      159.54      156.14      2.72 o
  -2   4   9      140.48      138.35      1.97 o
  -1   4   9       62.47       63.88      1.28 o
   0   4   9       58.97       51.33      1.18 o
   1   4   9        5.13        4.17      0.48 o
   2   4   9      238.26      231.14      3.27 o
   3   4   9       28.67       19.05      0.80 o
   4   4   9       13.99       11.57      0.68 o
   5   4   9      183.48      169.21      2.75 o
   6   4   9      163.56      147.16      2.65 o
   7   4   9        7.12        4.19      0.57 o
   8   4   9       72.48       73.12      1.87 o
   9   4   9        8.82        6.32      0.56 o
  10   4   9        1.68        2.61      0.77 o
  11   4   9        0.10        2.11      1.29 o
  12   4   9       75.30       70.81      3.04 o
 -12   5   9        4.34        5.56      1.70 o
 -11   5   9        4.33        4.86      1.09 o
 -10   5   9        4.77        6.91      0.89 o
  -9   5   9       62.83       61.11      2.01 o
  -8   5   9       17.53       12.67      0.72 o
  -7   5   9      289.31      300.44      4.13 o
  -6   5   9        0.07        1.69      0.47 o
  -5   5   9       42.48       34.82      1.19 o
  -4   5   9      371.14      375.95      4.47 o
  -3   5   9        5.36        4.15      0.43 o
  -2   5   9      109.90      106.24      1.61 o
  -1   5   9      339.32      352.67      3.63 o
   0   5   9      240.80      270.26      3.31 o
   1   5   9      105.83       92.70      1.74 o
   2   5   9       35.24       39.54      1.17 o
   3   5   9      413.67      396.00      4.53 o
   4   5   9       49.45       48.27      1.19 o
   5   5   9       51.34       55.50      1.38 o
   6   5   9        1.42        4.47      0.60 o
   7   5   9        5.39        5.77      0.62 o
   8   5   9       84.00       75.42      1.93 o
   9   5   9        3.05        5.61      0.57 o
  10   5   9       41.80       37.15      1.61 o
  11   5   9       25.60       19.63      1.37 o
  12   5   9        1.55        3.98      1.23 o
 -11   6   9        9.63        6.89      1.29 o
 -10   6   9       26.01       24.05      1.86 o
  -9   6   9        0.09        2.50      0.73 o
  -8   6   9        3.05        4.78      0.64 o
  -7   6   9       65.32       65.63      1.62 o
  -6   6   9       16.51       14.97      0.72 o
  -5   6   9       53.40       49.12      1.41 o
  -4   6   9        9.80        9.78      0.64 o
  -3   6   9       57.09       53.57      1.05 o
  -2   6   9        6.82        5.78      0.49 o
  -1   6   9      474.45      492.24      4.52 o
   0   6   9        1.36        3.66      0.74 o
   1   6   9        0.17        2.73      0.59 o
   2   6   9      966.90      993.74      8.09 o
   3   6   9        0.24        2.13      0.60 o
   4   6   9       72.08       82.35      1.81 o
   5   6   9      110.93      116.83      2.32 o
   6   6   9       22.42       24.97      1.01 o
   7   6   9       76.55       80.24      1.90 o
   8   6   9        7.25        8.45      0.68 o
   9   6   9        4.27        5.27      0.61 o
  10   6   9        2.95        3.85      0.66 o
  11   6   9       35.71       31.96      1.83 o
 -11   7   9       13.94       11.77      1.72 o
 -10   7   9       30.02       20.43      1.88 o
  -9   7   9       85.85       85.14      2.88 o
  -8   7   9        8.13        6.73      0.72 o
  -7   7   9      341.59      373.50      8.74 o
  -6   7   9       33.85       33.01      1.27 o
  -5   7   9       15.00       13.03      0.76 o
  -4   7   9       60.75       58.58      1.17 o
  -3   7   9      349.25      317.59      3.46 o
  -2   7   9      100.39       87.62      1.73 o
  -1   7   9      422.33      438.58      4.60 o
   0   7   9      151.81      153.57      2.47 o
   1   7   9       14.33       18.49      0.93 o
   2   7   9      579.76      580.46      5.78 o
   3   7   9       32.99       29.81      0.98 o
   4   7   9      456.69      463.39      5.29 o
   5   7   9       26.66       24.94      0.99 o
   6   7   9       53.67       54.52      1.47 o
   7   7   9       14.77       11.93      0.80 o
   8   7   9       89.12       96.96      2.30 o
   9   7   9       11.35       12.89      1.01 o
  10   7   9        0.06        1.82      0.94 o
  11   7   9       39.81       40.77      2.95 o
 -11   8   9        9.29        9.41      1.26 o
 -10   8   9       23.89       22.41      1.87 o
  -9   8   9        0.09        3.94      0.70 o
  -8   8   9        4.34        5.81      0.84 o
  -7   8   9      105.93      106.62      2.52 o
  -6   8   9       33.22       35.05      1.60 o
  -5   8   9      151.40      162.39      2.42 o
  -4   8   9       19.06       17.08      0.75 o
  -3   8   9        0.00        2.67      0.45 o
  -2   8   9        3.40        4.23      0.50 o
  -1   8   9      249.86      238.53      3.35 o
   0   8   9      188.72      191.82      2.97 o
   1   8   9      187.93      210.69      3.26 o
   2   8   9      156.27      157.36      2.93 o
   3   8   9       41.88       43.00      1.24 o
   4   8   9       74.34       72.98      1.65 o
   5   8   9       18.76       22.06      0.93 o
   6   8   9        5.78       10.41      0.74 o
   7   8   9      128.48      129.39      2.65 o
   8   8   9       58.25       55.08      1.74 o
   9   8   9       18.04       15.02      0.95 o
  10   8   9        0.56        2.98      0.72 o
  11   8   9        5.88        5.91      0.97 o
 -10   9   9       10.69       14.05      1.30 o
  -9   9   9        9.35        8.81      0.81 o
  -8   9   9       50.52       49.30      1.86 o
  -7   9   9        7.18        7.86      0.84 o
  -6   9   9       15.48       15.13      1.00 o
  -5   9   9      200.13      210.08      3.32 o
  -4   9   9       12.17       13.88      0.72 o
  -3   9   9      111.86      123.90      2.29 o
  -2   9   9      236.84      262.15      4.11 o
  -1   9   9       83.32       69.50      1.69 o
   0   9   9       26.27       26.69      0.97 o
   1   9   9       79.26       74.54      1.74 o
   2   9   9        3.90        4.83      0.68 o
   3   9   9      740.02      726.63      9.94 o
   4   9   9      207.63      217.05      3.59 o
   5   9   9        0.07        3.43      0.68 o
   6   9   9        4.12        4.34      0.64 o
   7   9   9       20.99       16.90      0.91 o
   8   9   9        2.45        5.10      0.63 o
   9   9   9       33.17       42.09      1.95 o
  10   9   9       11.92        9.68      0.90 o
 -10  10   9        3.59        7.22      1.02 o
  -9  10   9        4.84        6.58      0.79 o
  -8  10   9        5.58        7.16      0.78 o
  -7  10   9       17.69       16.35      1.20 o
  -6  10   9       32.50       33.41      1.44 o
  -5  10   9      156.14      150.55      2.98 o
  -4  10   9        6.63       11.43      0.71 o
  -3  10   9        0.09        2.73      0.50 o
  -2  10   9       20.11       14.87      0.82 o
  -1  10   9        8.00       11.00      0.76 o
   0  10   9       69.91       65.58      1.54 o
   1  10   9      314.73      310.43      4.49 o
   2  10   9       25.31       25.93      1.09 o
   3  10   9        3.43        6.30      0.66 o
   4  10   9       14.56        9.35      0.69 o
   5  10   9      128.81      123.97      2.73 o
   6  10   9      104.19       99.30      2.34 o
   7  10   9       75.97       81.03      2.17 o
   8  10   9        0.57        2.69      0.96 o
   9  10   9       11.32       10.78      0.95 o
  10  10   9       11.85       12.81      1.37 o
  -9  11   9        0.27        3.31      0.76 o
  -8  11   9       50.57       55.13      2.25 o
  -7  11   9        0.01        2.54      0.83 o
  -6  11   9        9.35        7.92      0.79 o
  -5  11   9        9.91        6.91      0.97 o
  -4  11   9       23.56       22.42      1.18 o
  -3  11   9       98.71       95.92      2.13 o
  -2  11   9       79.51       78.98      1.86 o
  -1  11   9       12.55        9.22      0.69 o
   0  11   9        5.36        7.38      0.62 o
   1  11   9       30.02       35.60      1.19 o
   2  11   9       43.51       37.76      1.23 o
   3  11   9        0.43        3.86      0.63 o
   4  11   9       13.65       14.76      0.88 o
   5  11   9        0.00        3.42      0.61 o
   6  11   9        8.31        7.49      0.69 o
   7  11   9        0.01        3.66      1.00 o
   8  11   9        5.53        6.68      0.69 o
   9  11   9       60.25       51.90      2.33 o
  -8  12   9        2.71        5.79      0.76 o
  -7  12   9        1.99        5.18      0.78 o
  -6  12   9        8.13        8.54      1.00 o
  -5  12   9       57.24       59.74      2.40 o
  -4  12   9       78.85       80.08      2.14 o
  -3  12   9       34.57       29.51      1.43 o
  -2  12   9        0.83        4.39      0.56 o
  -1  12   9       60.31       52.81      1.65 o
   0  12   9       11.94        8.50      0.70 o
   1  12   9      177.64      177.68      3.45 o
   2  12   9        0.12        2.61      0.80 o
   3  12   9        2.71        4.88      0.56 o
   4  12   9       13.67       18.62      1.08 o
   5  12   9        0.19        2.88      0.67 o
   6  12   9       15.65       10.66      0.80 o
   7  12   9       35.69       31.95      1.45 o
   8  12   9        2.26        3.86      0.74 o
  -8  13   9        6.11        6.11      0.77 o
  -7  13   9       42.13       44.14      2.07 o
  -6  13   9        0.63        3.03      0.96 o
  -5  13   9        8.77        8.30      1.02 o
  -4  13   9        1.27        3.25      1.13 o
  -3  13   9        6.89        8.00      0.80 o
  -2  13   9        9.63        8.81      0.68 o
  -1  13   9       87.77       91.77      2.16 o
   0  13   9        2.11        5.74      0.63 o
   1  13   9        0.43        3.70      0.83 o
   2  13   9        6.28        6.65      0.64 o
   3  13   9        2.10        3.91      0.58 o
   4  13   9        2.85        4.90      0.61 o
   5  13   9       33.23       29.93      1.36 o
   6  13   9        0.05        1.17      0.74 o
   7  13   9       14.45       17.04      1.20 o
   8  13   9        0.03        2.62      0.81 o
  -7  14   9        5.05        6.52      1.13 o
  -6  14   9        1.02        4.90      0.92 o
  -5  14   9        7.21       10.81      1.10 o
  -4  14   9       16.56       17.31      1.31 o
  -3  14   9        2.06        5.08      0.67 o
  -2  14   9       17.39       18.03      1.14 o
  -1  14   9        0.86        3.06      0.79 o
   0  14   9        8.50        7.04      0.72 o
   1  14   9        7.43       10.05      0.72 o
   2  14   9        1.44        3.93      0.62 o
   3  14   9        4.66        6.57      0.67 o
   4  14   9        2.43        5.23      0.67 o
   5  14   9        6.20        5.02      0.66 o
   6  14   9        7.64        7.55      0.72 o
   7  14   9        4.83        6.28      1.21 o
  -5  15   9       15.55       14.39      1.22 o
  -4  15   9        0.07        4.81      0.88 o
  -3  15   9       15.06       13.67      1.09 o
  -2  15   9       13.41       14.77      0.99 o
  -1  15   9        0.31        2.69      1.30 o
   0  15   9        0.00        3.71      0.63 o
   1  15   9       25.72       25.23      1.22 o
   2  15   9        6.95        9.96      0.82 o
   3  15   9       12.04       10.36      0.81 o
   4  15   9       36.09       28.41      1.50 o
   5  15   9       15.29       10.74      0.95 o
  -3  16   9       12.23       13.40      1.18 o
  -2  16   9       17.78       17.22      1.19 o
  -1  16   9       11.60       11.70      1.04 o
   0  16   9        0.54        2.36      0.99 o
   1  16   9        8.02        7.75      0.73 o
   2  16   9       21.59       17.47      1.15 o
   3  16   9        0.29        4.51      0.73 o
   4  16   9       31.97       32.86      5.19 o
 -12   0  10        0.03        2.72      1.05 o
 -10   0  10      130.53      130.19      4.97 o
  -8   0  10      160.81      168.65      5.50 o
  -6   0  10      346.64      309.58      7.02 o
  -4   0  10      460.23      430.84      8.30 o
  -2   0  10      249.35      242.57      3.62 o
   0   0  10      199.76      208.89      3.81 o
   2   0  10      156.29      188.74      4.04 o
   4   0  10     1107.32     1160.54     13.20 o
   6   0  10      390.46      399.55      6.76 o
   8   0  10        1.12        2.11      1.02 o
  10   0  10       18.62       21.16      1.95 o
  12   0  10        1.92        2.73      1.52 o
 -12   1  10        0.09        1.08      1.16 o
 -11   1  10      102.27      112.45      7.34 o
 -10   1  10       31.57       25.33      1.47 o
  -9   1  10       16.29       14.01      0.88 o
  -8   1  10        1.12        2.60      0.45 o
  -7   1  10       57.41       49.13      1.28 o
  -6   1  10       37.98       38.38      0.97 o
  -5   1  10      940.05      914.57      5.36 o
  -4   1  10       83.29       93.63      2.29 o
  -3   1  10        2.97        3.98      0.69 o
  -2   1  10      931.06      887.55      5.72 o
  -1   1  10       64.74       71.28      1.57 o
   0   1  10      113.00      129.55      2.14 o
   1   1  10      250.89      238.26      3.12 o
   2   1  10      515.12      586.20      5.43 o
   3   1  10      441.39      436.52      4.64 o
   4   1  10      367.28      380.47      4.92 o
   5   1  10       77.75       69.29      1.57 o
   6   1  10       10.54       11.27      0.70 o
   7   1  10      160.88      180.53      3.15 o
   8   1  10       10.45       10.44      0.68 o
   9   1  10       79.33       73.84      1.80 o
  10   1  10       22.32       17.39      1.26 o
  11   1  10       83.18       90.38      2.99 o
  12   1  10        7.74        8.52      0.98 o
 -12   2  10        0.03        3.74      1.51 o
 -11   2  10       20.18       13.70      3.16 o
 -10   2  10       24.92       20.97      1.38 o
  -9   2  10       15.84       11.50      0.76 o
  -8   2  10        0.42        2.51      0.45 o
  -7   2  10      202.48      203.32      3.20 o
  -6   2  10       72.66       71.74      1.68 o
  -5   2  10       84.15       75.86      1.61 o
  -4   2  10       67.08       62.14      1.45 o
  -3   2  10      136.69      126.02      2.29 o
  -2   2  10        4.32        5.80      0.55 o
  -1   2  10      110.51      104.57      1.66 o
   0   2  10      176.64      190.28      2.67 o
   1   2  10        8.33        7.79      0.57 o
   2   2  10        0.36        3.13      1.00 o
   3   2  10       70.41       75.73      1.56 o
   4   2  10      945.28      953.39      7.68 o
   5   2  10      203.25      224.68      3.33 o
   6   2  10        0.61        2.50      0.62 o
   7   2  10      409.45      412.00      5.12 o
   8   2  10        9.58       10.63      0.70 o
   9   2  10        3.51        4.33      0.52 o
  10   2  10        0.21        3.72      0.72 o
  11   2  10        4.60        7.78      1.11 o
  12   2  10       10.68       11.66      1.23 o
 -12   3  10        0.62        1.50      2.12 o
 -11   3  10        0.15        4.68      1.86 o
 -10   3  10       17.41       11.40      0.99 o
  -9   3  10        3.93        5.27      0.50 o
  -8   3  10      103.05      106.92      2.43 o
  -7   3  10       89.53       91.60      2.58 o
  -6   3  10       18.59       16.30      0.81 o
  -5   3  10       10.18       14.37      0.72 o
  -4   3  10      221.71      229.49      3.37 o
  -3   3  10      212.04      203.80      3.20 o
  -2   3  10      740.17      718.99      6.54 o
  -1   3  10        4.66        3.49      0.34 o
   0   3  10        7.16        6.76      0.51 o
   1   3  10       50.96       43.17      1.14 o
   2   3  10       54.01       48.66      1.22 o
   3   3  10      504.22      492.33      5.08 o
   4   3  10     1049.58     1071.43      8.17 o
   5   3  10      551.63      548.26      5.69 o
   6   3  10       37.49       36.21      1.08 o
   7   3  10       10.93       12.15      0.88 o
   8   3  10        0.50        2.61      0.72 o
   9   3  10       38.63       36.42      1.38 o
  10   3  10      119.34      122.96      3.18 o
  11   3  10       15.37       14.99      1.20 o
  12   3  10        0.97        6.55      1.20 o
 -11   4  10       42.25       36.26      4.32 o
 -10   4  10        2.22        2.87      0.79 o
  -9   4  10       19.19       14.85      0.91 o
  -8   4  10       11.03        8.73      0.60 o
  -7   4  10      238.00      236.64      3.59 o
  -6   4  10       30.78       35.72      1.30 o
  -5   4  10       73.44       70.55      1.76 o
  -4   4  10      413.27      416.76      5.27 o
  -3   4  10       53.83       62.49      1.79 o
  -2   4  10      761.71      757.32      8.43 o
  -1   4  10      248.91      246.59      3.03 o
   0   4  10      139.88      140.03      2.29 o
   1   4  10      529.77      530.18      5.32 o
   2   4  10      617.76      628.18      7.82 o
   3   4  10      104.89       91.54      1.76 o
   4   4  10      116.85      108.11      2.10 o
   5   4  10       36.90       35.45      1.17 o
   6   4  10       75.39       62.59      1.58 o
   7   4  10      188.81      198.27      3.33 o
   8   4  10       15.98       13.48      0.78 o
   9   4  10       16.71       13.87      0.87 o
  10   4  10        0.62        3.64      0.62 o
  11   4  10       13.66       12.52      1.24 o
  12   4  10        0.20        2.34      3.73 o
 -11   5  10       36.23       33.92      3.36 o
 -10   5  10       32.84       30.30      2.48 o
  -9   5  10       43.10       39.79      1.80 o
  -8   5  10      106.51      112.14      2.53 o
  -7   5  10        2.42        5.60      0.62 o
  -6   5  10      137.53      150.08      2.94 o
  -5   5  10       50.77       47.83      1.53 o
  -4   5  10       38.86       36.35      1.26 o
  -3   5  10      162.19      153.83      2.93 o
  -2   5  10      447.98      444.74      4.58 o
  -1   5  10      448.72      444.09      4.44 o
   0   5  10      111.02      114.77      1.99 o
   1   5  10     1135.49     1114.72      9.23 o
   2   5  10      137.38      131.01      2.29 o
   3   5  10       15.56       11.61      0.91 o
   4   5  10     1004.82     1058.25      7.88 o
   5   5  10       23.88       20.04      0.87 o
   6   5  10      113.05      112.46      2.18 o
   7   5  10        5.29        6.64      0.66 o
   8   5  10       65.30       56.47      1.82 o
   9   5  10        8.99        8.36      0.75 o
  10   5  10        4.81        5.14      0.76 o
  11   5  10       61.88       64.68      3.20 o
 -11   6  10        6.11        5.72      1.30 o
 -10   6  10        0.08        2.21      0.77 o
  -9   6  10       10.47       10.22      0.86 o
  -8   6  10       24.29       22.84      1.22 o
  -7   6  10       33.48       32.47      1.29 o
  -6   6  10       56.24       55.73      1.62 o
  -5   6  10      188.55      190.42      3.31 o
  -4   6  10      577.04      622.08      6.57 o
  -3   6  10       24.96       18.04      0.86 o
  -2   6  10      402.44      411.43      4.02 o
  -1   6  10      316.18      314.34      3.76 o
   0   6  10       41.56       37.09      1.35 o
   1   6  10      262.50      269.55      3.66 o
   2   6  10      424.99      434.01      5.06 o
   3   6  10       53.17       47.91      1.27 o
   4   6  10        0.52        2.80      0.69 o
   5   6  10      288.66      296.31      4.32 o
   6   6  10      100.72      102.88      2.23 o
   7   6  10       35.42       33.61      1.27 o
   8   6  10        3.20        4.27      0.59 o
   9   6  10       17.54       13.34      1.00 o
  10   6  10       40.03       38.86      1.71 o
  11   6  10        1.30        6.26      0.92 o
 -11   7  10       14.44       15.44      1.86 o
 -10   7  10        2.95        4.44      1.07 o
  -9   7  10       57.89       59.68      2.28 o
  -8   7  10       35.31       34.66      1.60 o
  -7   7  10        2.63        3.51      0.65 o
  -6   7  10        2.79        3.59      0.52 o
  -5   7  10      650.33      668.43      6.54 o
  -4   7  10       20.15       14.73      0.80 o
  -3   7  10       25.52       25.25      0.86 o
  -2   7  10       83.04       76.46      1.56 o
  -1   7  10        2.68        5.34      0.54 o
   0   7  10      293.96      286.00      3.85 o
   1   7  10      144.89      154.79      3.09 o
   2   7  10      279.01      291.71      4.13 o
   3   7  10       32.62       33.21      1.08 o
   4   7  10        3.77        5.31      0.62 o
   5   7  10        4.08        7.66      0.71 o
   6   7  10       90.13       99.20      2.19 o
   7   7  10       67.07       65.10      1.88 o
   8   7  10        1.19        3.83      0.63 o
   9   7  10        4.00        5.18      0.60 o
  10   7  10       32.22       27.09      1.73 o
  11   7  10       25.87       23.25      1.58 o
 -10   8  10        1.79        3.38      0.85 o
  -9   8  10       23.56       21.54      1.36 o
  -8   8  10        4.81        5.98      0.71 o
  -7   8  10       27.62       28.32      1.38 o
  -6   8  10       47.39       54.32      2.59 o
  -5   8  10        7.34        7.87      0.65 o
  -4   8  10       36.27       32.01      1.18 o
  -3   8  10      323.64      329.87      3.86 o
  -2   8  10       36.35       37.70      1.16 o
  -1   8  10       52.82       56.33      1.46 o
   0   8  10      119.86      105.37      2.15 o
   1   8  10       31.00       40.32      1.22 o
   2   8  10       59.83       54.40      1.35 o
   3   8  10       68.23       69.26      1.75 o
   4   8  10       28.49       31.78      1.30 o
   5   8  10       44.10       45.65      1.64 o
   6   8  10        1.57        4.27      0.58 o
   7   8  10       26.02       22.16      1.17 o
   8   8  10        0.05        3.65      0.93 o
   9   8  10       16.53       13.90      1.00 o
  10   8  10       10.34       10.72      0.87 o
 -10   9  10        1.87        3.13      1.11 o
  -9   9  10       60.90       63.99      2.66 o
  -8   9  10        0.14        2.89      0.83 o
  -7   9  10       20.93       17.64      1.08 o
  -6   9  10        6.51        6.42      0.80 o
  -5   9  10       61.48       67.67      1.93 o
  -4   9  10        3.78        3.61      0.43 o
  -3   9  10        4.87        5.60      0.57 o
  -2   9  10        0.74        2.32      0.66 o
  -1   9  10       70.41       67.06      1.63 o
   0   9  10       32.49       33.95      1.11 o
   1   9  10       66.18       59.41      1.48 o
   2   9  10      272.99      270.16      4.02 o
   3   9  10        1.95        3.25      0.72 o
   4   9  10        0.67        2.59      0.61 o
   5   9  10       33.54       35.03      1.28 o
   6   9  10       42.80       45.95      1.47 o
   7   9  10        7.59        7.55      0.71 o
   8   9  10        0.82        3.07      0.63 o
   9   9  10        0.30        2.66      0.67 o
  10   9  10        0.60        2.87      0.71 o
  -9  10  10        4.61        5.98      0.87 o
  -8  10  10       45.19       42.71      1.98 o
  -7  10  10       89.36       80.66      2.71 o
  -6  10  10       67.95       65.40      2.53 o
  -5  10  10        8.29        9.05      0.95 o
  -4  10  10       41.05       41.93      1.43 o
  -3  10  10       10.21        7.82      0.64 o
  -2  10  10        2.91        5.34      0.53 o
  -1  10  10       73.10       69.45      1.76 o
   0  10  10       13.60       13.92      0.88 o
   1  10  10      152.97      151.88      2.68 o
   2  10  10       48.70       50.44      1.45 o
   3  10  10       15.26       14.48      0.87 o
   4  10  10      269.63      308.26      4.84 o
   5  10  10       20.42       14.69      0.95 o
   6  10  10        0.17        2.52      0.71 o
   7  10  10        0.08        2.96      0.58 o
   8  10  10       49.15       50.71      1.94 o
   9  10  10       26.31       21.16      1.59 o
  -9  11  10       13.92       13.59      1.09 o
  -8  11  10        0.98        4.80      0.81 o
  -7  11  10       46.56       49.59      2.15 o
  -6  11  10        2.56        4.77      0.72 o
  -5  11  10      135.94      139.58      4.11 o
  -4  11  10       44.90       42.93      1.76 o
  -3  11  10       46.03       49.16      1.49 o
  -2  11  10       10.89        7.62      0.60 o
  -1  11  10       45.58       42.44      1.67 o
   0  11  10        0.39        3.22      0.68 o
   1  11  10        0.21        4.81      0.70 o
   2  11  10        5.04        7.08      0.64 o
   3  11  10       79.48       77.50      1.87 o
   4  11  10        2.17        4.20      0.72 o
   5  11  10      242.75      263.66      4.85 o
   6  11  10        2.79        5.39      0.63 o
   7  11  10       61.02       70.79      2.15 o
   8  11  10        5.92        6.97      0.71 o
   9  11  10        3.67        5.88      0.80 o
  -8  12  10       38.06       40.41      2.07 o
  -7  12  10        3.27        7.31      0.83 o
  -6  12  10        0.82        1.94      1.07 o
  -5  12  10        3.72        5.43      0.83 o
  -4  12  10       28.96       24.62      1.56 o
  -3  12  10        0.00        3.37      0.67 o
  -2  12  10       24.73       24.46      1.22 o
  -1  12  10        6.52        6.24      0.58 o
   0  12  10       31.80       36.01      1.36 o
   1  12  10       54.74       53.27      1.71 o
   2  12  10      107.67      111.02      2.55 o
   3  12  10       88.35       80.55      2.19 o
   4  12  10      112.12      127.89      3.13 o
   5  12  10        0.82        4.69      0.62 o
   6  12  10        4.81        5.62      0.64 o
   7  12  10       17.61       14.79      0.95 o
   8  12  10       27.44       21.53      1.52 o
  -7  13  10        1.34        4.54      0.97 o
  -6  13  10        2.84        7.53      0.90 o
  -5  13  10       39.04       38.70      1.84 o
  -4  13  10        2.13        5.99      2.10 o
  -3  13  10       19.16       25.52      1.34 o
  -2  13  10        5.39        5.80      0.68 o
  -1  13  10        2.93        2.71      0.62 o
   0  13  10        0.92        3.27      0.62 o
   1  13  10       26.82       27.65      1.21 o
   2  13  10        5.95        7.10      0.63 o
   3  13  10       15.80       18.55      0.96 o
   4  13  10        0.00        3.20      0.68 o
   5  13  10       40.45       37.39      1.59 o
   6  13  10       22.28       18.18      1.03 o
   7  13  10        0.03        4.18      0.75 o
  -6  14  10       27.06       30.13      2.26 o
  -5  14  10        2.78        5.55      1.01 o
  -4  14  10        1.50        4.29      1.13 o
  -3  14  10       16.94       15.24      1.30 o
  -2  14  10        2.94        3.72      0.71 o
  -1  14  10        8.71        7.64      0.76 o
   0  14  10       56.99       65.62      2.01 o
   1  14  10        6.50        8.49      0.73 o
   2  14  10        5.77        5.70      0.62 o
   3  14  10       20.70       17.06      0.99 o
   4  14  10        8.94        7.31      0.71 o
   5  14  10        3.98        6.23      0.67 o
   6  14  10       47.05       44.36      1.92 o
  -4  15  10        4.93        6.40      0.99 o
  -3  15  10      127.65      130.50      6.11 o
  -2  15  10        5.60        7.42      0.82 o
  -1  15  10        8.70        8.85      0.81 o
   0  15  10        7.94        9.31      0.87 o
   1  15  10        0.12        3.49      0.62 o
   2  15  10        5.36        5.21      0.67 o
   3  15  10       26.11       24.86      1.28 o
   4  15  10        0.10        3.36      0.83 o
  -2  16  10       52.52       49.81      2.57 o
  -1  16  10       24.71       20.47      1.28 o
   0  16  10       67.35       67.21      2.70 o
   1  16  10        3.62        5.39      0.63 o
   2  16  10        2.58        5.14      0.66 o
 -10   0  11        8.10        7.39      1.11 o
  -8   0  11       27.13       22.05      1.66 o
  -6   0  11      277.17      273.57      7.14 o
  -4   0  11     1346.62     1369.32     14.81 o
  -2   0  11       32.42       27.06      1.20 o
   0   0  11      709.62      675.62      8.09 o
   2   0  11      777.13      753.90      9.21 o
   4   0  11       20.54       13.97      1.25 o
   6   0  11       49.63       40.33      1.81 o
   8   0  11        5.85        6.37      0.85 o
  10   0  11      161.98      153.55      6.42 o
 -11   1  11       56.16       52.05      3.75 o
 -10   1  11        0.14        4.02      0.65 o
  -9   1  11        7.23        7.17      0.73 o
  -8   1  11       50.04       41.12      1.72 o
  -7   1  11       82.80       76.66      2.38 o
  -6   1  11      289.68      319.00      5.39 o
  -5   1  11      337.59      359.81      5.96 o
  -4   1  11       13.58       21.79      1.62 o
  -3   1  11      165.00      159.79      2.53 o
  -2   1  11       37.22       45.30      0.99 o
  -1   1  11       46.77       52.86      1.14 o
   0   1  11       65.29       71.30      2.05 o
   1   1  11       79.75       82.07      1.63 o
   2   1  11       83.85       98.76      1.94 o
   3   1  11        1.11        3.05      0.65 o
   4   1  11       25.74       27.03      1.00 o
   5   1  11        4.77        4.92      0.66 o
   6   1  11       67.70       60.68      1.68 o
   7   1  11       58.00       58.68      1.62 o
   8   1  11        2.52        4.26      0.64 o
   9   1  11      163.56      154.09      3.07 o
  10   1  11        8.87        8.39      0.93 o
  11   1  11        1.84        4.72      0.88 o
 -11   2  11        9.16        7.85      1.30 o
 -10   2  11        0.04        2.56      0.63 o
  -9   2  11      202.30      218.22      4.60 o
  -8   2  11        4.64        6.55      0.76 o
  -7   2  11       22.27       19.17      0.85 o
  -6   2  11      122.95      126.04      2.20 o
  -5   2  11       18.72       17.04      0.81 o
  -4   2  11       11.72       11.65      0.83 o
  -3   2  11       22.47       22.36      0.86 o
  -2   2  11      253.47      231.86      4.18 o
  -1   2  11       11.95       14.14      0.62 o
   0   2  11      232.06      202.74      2.90 o
   1   2  11      146.12      150.24      2.56 o
   2   2  11       12.30       12.30      1.07 o
   3   2  11      292.37      282.42      3.76 o
   4   2  11        5.43        6.07      0.61 o
   5   2  11       27.03       28.67      1.03 o
   6   2  11       73.49       71.80      1.91 o
   7   2  11        0.18        2.78      0.79 o
   8   2  11       22.82       15.16      0.83 o
   9   2  11       12.83       13.89      1.12 o
  10   2  11       41.58       44.62      2.24 o
  11   2  11       24.93       22.71      1.56 o
 -11   3  11        5.86        6.37      1.52 o
 -10   3  11        6.06        5.28      0.74 o
  -9   3  11       36.02       27.88      1.56 o
  -8   3  11        1.27        3.75      0.49 o
  -7   3  11       56.01       56.00      2.03 o
  -6   3  11       82.32       90.96      1.90 o
  -5   3  11       29.68       26.51      0.99 o
  -4   3  11      168.69      188.42      3.21 o
  -3   3  11       34.31       29.48      1.18 o
  -2   3  11       28.97       28.19      1.04 o
  -1   3  11      196.91      208.10      2.82 o
   0   3  11      996.43     1124.31     10.18 o
   1   3  11        1.49        4.16      0.56 o
   2   3  11      422.96      395.09      4.83 o
   3   3  11       50.44       47.04      1.18 o
   4   3  11      367.37      362.49      5.47 o
   5   3  11       29.82       28.29      1.28 o
   6   3  11      183.38      197.03      3.30 o
   7   3  11        0.03        2.14      0.79 o
   8   3  11       58.75       60.17      1.82 o
   9   3  11        2.08        4.52      0.61 o
  10   3  11       12.65       11.99      1.08 o
  11   3  11       41.61       36.17      2.10 o
 -11   4  11        0.95        4.50      1.46 o
 -10   4  11       21.16       14.59      1.78 o
  -9   4  11       54.97       57.75      2.48 o
  -8   4  11        1.97        3.32      0.66 o
  -7   4  11      197.34      204.55      3.51 o
  -6   4  11        8.59        6.93      0.63 o
  -5   4  11      457.66      448.81      5.22 o
  -4   4  11       31.93       37.08      1.56 o
  -3   4  11      467.17      469.59      5.36 o
  -2   4  11        4.25        6.64      0.50 o
  -1   4  11       24.70       20.95      0.81 o
   0   4  11       67.47       69.18      1.53 o
   1   4  11       33.55       32.25      1.12 o
   2   4  11     1062.30     1154.54     13.30 o
   3   4  11        4.44        4.45      0.64 o
   4   4  11        8.57       12.46      0.89 o
   5   4  11      305.76      305.77      4.38 o
   6   4  11       16.28       14.68      0.90 o
   7   4  11      129.38      131.97      2.73 o
   8   4  11       40.46       39.33      1.51 o
   9   4  11       40.35       43.89      1.92 o
  10   4  11       13.75       12.48      1.01 o
  11   4  11       10.96       13.37      1.20 o
 -11   5  11        1.11        2.94      1.01 o
 -10   5  11       15.96       14.81      1.38 o
  -9   5  11        1.20        4.02      0.71 o
  -8   5  11       10.52        8.12      0.63 o
  -7   5  11      110.86      111.89      2.59 o
  -6   5  11       32.46       32.52      1.17 o
  -5   5  11      452.98      473.68      7.32 o
  -4   5  11      235.64      218.92      3.65 o
  -3   5  11      181.82      175.48      3.14 o
  -2   5  11       15.07       15.10      0.64 o
  -1   5  11       80.80       82.78      1.57 o
   0   5  11      407.10      388.09      4.37 o
   1   5  11       59.25       52.40      1.45 o
   2   5  11      287.09      271.28      4.71 o
   3   5  11      527.46      525.99      5.63 o
   4   5  11      159.07      163.46      2.92 o
   5   5  11        4.97        6.46      0.68 o
   6   5  11      153.17      174.71      3.12 o
   7   5  11       42.98       42.58      1.49 o
   8   5  11       79.27       74.97      2.13 o
   9   5  11        7.34        7.59      0.71 o
  10   5  11       36.40       32.33      1.59 o
  11   5  11        9.65       10.26      1.20 o
 -11   6  11        8.96        8.84      2.39 o
 -10   6  11       54.20       47.98      3.05 o
  -9   6  11       17.98       14.81      1.30 o
  -8   6  11       64.80       74.51      2.52 o
  -7   6  11       18.04       12.53      0.75 o
  -6   6  11        6.76        7.87      0.63 o
  -5   6  11        1.12        2.97      0.64 o
  -4   6  11      154.15      158.56      3.12 o
  -3   6  11      226.31      220.86      3.93 o
  -2   6  11      153.13      162.52      2.50 o
  -1   6  11       57.89       52.57      1.31 o
   0   6  11      128.81      112.65      2.11 o
   1   6  11      149.88      139.50      3.44 o
   2   6  11      722.70      699.78      7.02 o
   3   6  11      177.34      166.75      3.01 o
   4   6  11       68.23       73.68      1.97 o
   5   6  11       45.91       52.55      1.43 o
   6   6  11        2.45        3.93      0.72 o
   7   6  11        5.98        9.78      0.76 o
   8   6  11        7.71        7.59      0.72 o
   9   6  11       24.11       19.59      1.09 o
  10   6  11       19.94       19.95      1.25 o
  11   6  11        4.01        6.85      1.20 o
 -10   7  11        7.96       10.20      1.39 o
  -9   7  11        0.01        3.12      0.65 o
  -8   7  11        0.71        3.24      0.80 o
  -7   7  11       41.23       41.76      1.71 o
  -6   7  11       68.98       65.74      2.21 o
  -5   7  11       76.64       80.17      2.12 o
  -4   7  11       47.43       49.59      1.68 o
  -3   7  11        2.30        3.18      0.54 o
  -2   7  11      218.77      225.18      3.12 o
  -1   7  11      393.22      382.07      4.42 o
   0   7  11        0.05        2.67      0.59 o
   1   7  11       46.67       42.00      1.18 o
   2   7  11       23.02       24.76      1.05 o
   3   7  11       79.01       75.73      2.31 o
   4   7  11       14.52       10.24      0.82 o
   5   7  11        3.42        6.10      0.64 o
   6   7  11      204.72      204.86      3.82 o
   7   7  11        0.07        3.44      0.58 o
   8   7  11        6.74        7.13      0.67 o
   9   7  11        0.37        3.18      0.68 o
  10   7  11        2.50        6.38      0.78 o
 -10   8  11        1.87        4.55      1.42 o
  -9   8  11        0.57        2.75      0.68 o
  -8   8  11       38.83       36.39      2.20 o
  -7   8  11       14.52       13.35      0.99 o
  -6   8  11       78.41       74.01      2.41 o
  -5   8  11        0.10        2.54      0.52 o
  -4   8  11        8.82        9.54      0.70 o
  -3   8  11       66.04       66.04      1.49 o
  -2   8  11        7.72        8.72      0.63 o
  -1   8  11       21.10       13.51      0.74 o
   0   8  11       15.37       16.90      0.79 o
   1   8  11        0.02        3.03      0.51 o
   2   8  11       38.47       37.92      1.20 o
   3   8  11       78.23       67.47      1.59 o
   4   8  11       29.06       28.25      1.12 o
   5   8  11        0.08        3.39      0.61 o
   6   8  11        0.59        2.66      1.08 o
   7   8  11       11.53        8.78      0.79 o
   8   8  11        2.99        4.92      0.62 o
   9   8  11       10.80        8.67      0.78 o
  10   8  11        4.84        6.24      0.77 o
  -9   9  11        0.34        3.52      0.73 o
  -8   9  11        9.57        7.98      0.86 o
  -7   9  11        8.22        9.04      0.87 o
  -6   9  11       62.04       64.47      2.33 o
  -5   9  11       34.26       28.95      1.45 o
  -4   9  11       20.72       22.20      1.12 o
  -3   9  11       15.14       16.32      0.87 o
  -2   9  11        2.71        3.95      0.45 o
  -1   9  11       24.82       20.88      0.99 o
   0   9  11       15.38       12.37      0.81 o
   1   9  11       26.36       21.80      0.98 o
   2   9  11        7.45        9.22      0.69 o
   3   9  11        1.01        4.86      0.57 o
   4   9  11       14.40       14.39      0.85 o
   5   9  11       54.06       57.15      1.62 o
   6   9  11        0.23        3.47      0.77 o
   7   9  11        2.01        4.00      0.57 o
   8   9  11        0.10        2.10      0.73 o
   9   9  11       26.96       23.84      1.24 o
  -9  10  11       12.09        8.75      0.82 o
  -8  10  11       13.44       12.84      1.12 o
  -7  10  11        0.01        3.32      0.84 o
  -6  10  11       14.06       13.31      1.06 o
  -5  10  11       11.55        9.64      0.92 o
  -4  10  11      185.53      195.67      5.62 o
  -3  10  11        3.65        3.97      0.48 o
  -2  10  11       56.26       56.30      1.82 o
  -1  10  11       30.92       35.25      1.30 o
   0  10  11       19.65       21.12      1.04 o
   1  10  11        5.06        5.59      0.58 o
   2  10  11        8.17        8.78      0.74 o
   3  10  11       23.71       19.05      1.00 o
   4  10  11        2.93        5.01      0.62 o
   5  10  11        6.24        7.88      0.73 o
   6  10  11       11.32       12.02      0.85 o
   7  10  11        5.90        7.17      0.72 o
   8  10  11       64.16       68.48      2.28 o
   9  10  11        9.84        8.62      0.78 o
  -8  11  11        1.89        5.33      0.89 o
  -7  11  11       53.36       56.43      2.43 o
  -6  11  11       10.41       11.61      1.17 o
  -5  11  11       28.99       24.37      1.56 o
  -4  11  11       99.80      104.72      3.79 o
  -3  11  11       43.28       44.57      2.24 o
  -2  11  11        2.69        4.62      0.54 o
  -1  11  11       51.16       57.34      1.78 o
   0  11  11        4.20        4.88      0.54 o
   1  11  11       37.32       36.81      1.36 o
   2  11  11       69.73       72.82      2.15 o
   3  11  11       22.18       20.13      1.20 o
   4  11  11        0.03        4.12      0.67 o
   5  11  11       21.91       23.30      1.20 o
   6  11  11        5.68        6.31      0.68 o
   7  11  11        0.80        4.53      0.65 o
   8  11  11        5.98        6.78      0.69 o
  -7  12  11       15.20       15.13      1.41 o
  -6  12  11        8.55        7.96      0.88 o
  -5  12  11        1.45        0.56      1.31 o
  -4  12  11      133.96      149.75      5.06 o
  -3  12  11        0.16        3.29      0.88 o
  -2  12  11       44.22       41.35      1.52 o
  -1  12  11        5.69        6.21      0.66 o
   0  12  11        0.01        2.38      0.60 o
   1  12  11        1.25        3.78      0.63 o
   2  12  11       22.47       22.80      1.14 o
   3  12  11       11.87       10.28      0.83 o
   4  12  11       27.03       24.79      1.20 o
   5  12  11       17.11       16.70      1.14 o
   6  12  11        5.67        5.72      0.66 o
   7  12  11        0.00        4.07      0.66 o
  -6  13  11        0.45        4.97      0.84 o
  -5  13  11        1.90        5.96      1.00 o
  -4  13  11       13.75       12.18      1.19 o
  -3  13  11        0.06        2.98      0.93 o
  -2  13  11       24.43       23.57      1.50 o
  -1  13  11       10.89        9.85      0.71 o
   0  13  11        4.73        6.40      0.65 o
   1  13  11       22.97       21.50      1.10 o
   2  13  11        6.95        6.75      0.67 o
   3  13  11        0.62        3.64      0.62 o
   4  13  11        0.02        4.08      0.74 o
   5  13  11       30.43       31.05      1.36 o
   6  13  11        1.15        5.13      0.68 o
  -5  14  11        0.56        4.25      0.90 o
  -4  14  11       18.15       17.04      1.39 o
  -3  14  11        0.18        4.29      0.80 o
  -2  14  11       80.85       76.82      2.69 o
  -1  14  11        0.04        3.69      0.71 o
   0  14  11        0.85        2.32      0.62 o
   1  14  11        0.10        2.73      0.62 o
   2  14  11        4.94        7.46      0.74 o
   3  14  11        3.87        4.49      0.66 o
   4  14  11       59.69       54.19      2.06 o
   5  14  11        7.28       10.52      0.90 o
  -3  15  11        0.07        3.89      1.07 o
  -2  15  11        1.09        5.27      0.95 o
  -1  15  11        1.72        3.79      0.83 o
   0  15  11        4.73        7.99      0.83 o
   1  15  11       49.33       45.98      1.91 o
   2  15  11       20.31       16.39      1.09 o
   3  15  11       37.40       39.01      1.62 o
 -10   0  12       94.25       97.17      4.67 o
  -8   0  12       14.56       13.02      1.38 o
  -6   0  12       13.69       14.35      1.43 o
  -4   0  12      338.39      333.96      9.11 o
  -2   0  12     1382.24     1434.85     17.25 o
   0   0  12      391.59      436.50      8.23 o
   2   0  12      868.69      922.03     11.14 o
   4   0  12       97.57       93.35      2.59 o
   6   0  12       52.04       49.39      2.14 o
   8   0  12      156.77      170.39      4.98 o
  10   0  12       69.65       73.47      4.03 o
 -11   1  12        0.43        2.58      0.94 o
 -10   1  12        2.25        3.35      0.63 o
  -9   1  12        0.65        4.32      0.78 o
  -8   1  12        6.31        7.93      0.76 o
  -7   1  12      236.77      232.89      4.76 o
  -6   1  12        8.86        9.06      0.85 o
  -5   1  12        7.92       11.28      0.88 o
  -4   1  12       95.87       98.22      1.93 o
  -3   1  12       60.01       58.33      1.88 o
  -2   1  12      395.84      391.81      4.50 o
  -1   1  12       48.68       35.56      1.01 o
   0   1  12      170.86      171.68      3.10 o
   1   1  12      442.96      464.97      5.68 o
   2   1  12      163.12      160.49      2.88 o
   3   1  12      618.63      601.25      5.97 o
   4   1  12       19.27       24.52      0.97 o
   5   1  12      590.15      625.07      7.06 o
   6   1  12       44.87       41.42      1.44 o
   7   1  12       59.22       53.84      1.63 o
   8   1  12       16.15       15.71      1.03 o
   9   1  12       20.10       17.42      1.32 o
  10   1  12        0.07        2.56      0.90 o
  11   1  12       10.26       11.10      1.17 o
 -11   2  12        7.68        9.77      2.12 o
 -10   2  12       63.33       55.75      2.55 o
  -9   2  12        5.76        7.15      0.83 o
  -8   2  12       26.58       27.79      1.48 o
  -7   2  12        2.94        4.56      0.72 o
  -6   2  12       12.00        9.19      0.59 o
  -5   2  12      171.35      166.73      2.84 o
  -4   2  12      207.66      200.73      3.23 o
  -3   2  12      272.94      283.17      4.28 o
  -2   2  12        8.34       10.98      0.66 o
  -1   2  12        0.62        3.22      0.55 o
   0   2  12       22.40       15.95      0.98 o
   1   2  12       49.89       47.62      1.35 o
   2   2  12      265.87      264.12      3.78 o
   3   2  12       10.00       13.65      0.73 o
   4   2  12        2.77        4.83      0.58 o
   5   2  12       58.91       51.48      1.41 o
   6   2  12        3.35        6.14      0.64 o
   7   2  12       99.01      102.91      2.38 o
   8   2  12       97.11       93.35      2.69 o
   9   2  12        0.22        4.47      1.01 o
  10   2  12       24.32       21.14      1.48 o
  11   2  12        0.60        4.52      0.97 o
 -11   3  12        0.69        4.15      1.59 o
 -10   3  12        0.09        2.35      0.75 o
  -9   3  12        2.86        4.07      0.64 o
  -8   3  12       63.68       63.48      2.64 o
  -7   3  12        3.36        4.95      0.59 o
  -6   3  12       41.17       44.05      1.41 o
  -5   3  12       30.59       37.09      1.34 o
  -4   3  12       66.89       69.88      1.89 o
  -3   3  12       17.52       17.44      0.93 o
  -2   3  12      177.66      180.50      3.15 o
  -1   3  12      404.27      387.31      4.02 o
   0   3  12       17.83       13.62      0.72 o
   1   3  12      103.53       96.03      1.91 o
   2   3  12        7.86       13.01      0.76 o
   3   3  12        2.74        3.56      0.67 o
   4   3  12      200.92      187.23      2.97 o
   5   3  12        1.71        4.11      0.58 o
   6   3  12       16.65       14.67      0.83 o
   7   3  12       65.60       61.92      1.76 o
   8   3  12       82.91       89.40      2.48 o
   9   3  12       34.81       30.53      1.51 o
  10   3  12        0.46        3.47      1.18 o
  11   3  12        8.46       11.13      1.17 o
 -11   4  12       17.27       17.23      4.46 o
 -10   4  12        4.29        5.15      1.30 o
  -9   4  12        0.16        3.14      0.67 o
  -8   4  12        0.56        3.26      0.71 o
  -7   4  12       30.32       28.01      1.29 o
  -6   4  12        7.53        6.74      0.64 o
  -5   4  12        4.71        4.73      0.56 o
  -4   4  12      164.71      171.13      3.11 o
  -3   4  12       26.69       28.58      1.19 o
  -2   4  12      281.87      286.93      4.51 o
  -1   4  12      124.30      128.69      2.19 o
   0   4  12        0.01        2.35      0.58 o
   1   4  12      105.92       95.75      1.82 o
   2   4  12       55.67       50.51      1.40 o
   3   4  12       97.69       96.25      1.91 o
   4   4  12       15.16       12.67      0.75 o
   5   4  12       69.01       72.55      1.67 o
   6   4  12       31.65       26.85      1.10 o
   7   4  12        6.35        7.20      0.70 o
   8   4  12       23.13       18.33      1.06 o
   9   4  12        3.79        5.18      0.63 o
  10   4  12       90.95       81.43      3.77 o
  11   4  12        8.08        8.01      1.37 o
 -10   5  12        9.11        7.23      1.15 o
  -9   5  12       22.84       20.34      1.60 o
  -8   5  12       63.94       70.37      2.49 o
  -7   5  12        3.07        4.53      0.50 o
  -6   5  12       28.36       22.65      1.08 o
  -5   5  12        6.65        5.31      0.59 o
  -4   5  12       26.55       26.94      1.22 o
  -3   5  12      111.54      100.99      2.35 o
  -2   5  12        5.38        3.75      0.62 o
  -1   5  12      316.15      311.01      3.78 o
   0   5  12       38.19       36.97      1.08 o
   1   5  12      204.73      187.83      2.97 o
   2   5  12       89.71       92.30      1.86 o
   3   5  12       93.78       95.15      1.94 o
   4   5  12        0.06        1.58      0.68 o
   5   5  12       66.66       60.65      1.57 o
   6   5  12       17.40       14.35      0.83 o
   7   5  12        0.84        4.23      0.89 o
   8   5  12       58.04       62.33      1.93 o
   9   5  12        0.98        1.30      0.70 o
  10   5  12        9.18        9.72      0.94 o
 -10   6  12       14.65       13.11      1.30 o
  -9   6  12        1.26        3.16      0.98 o
  -8   6  12        1.50        4.06      0.69 o
  -7   6  12       16.55       10.75      0.84 o
  -6   6  12       86.66       93.32      2.30 o
  -5   6  12        1.40        3.77      0.63 o
  -4   6  12      180.54      169.77      3.27 o
  -3   6  12       55.51       53.12      1.53 o
  -2   6  12       62.99       52.65      1.19 o
  -1   6  12       47.17       44.87      1.30 o
   0   6  12        7.62        4.73      0.52 o
   1   6  12        0.05        3.65      0.57 o
   2   6  12      207.01      208.43      3.55 o
   3   6  12        3.37        4.22      0.61 o
   4   6  12       40.42       40.74      1.38 o
   5   6  12       61.59       60.61      1.58 o
   6   6  12        3.52        5.22      0.60 o
   7   6  12       12.09       12.88      0.85 o
   8   6  12        3.51        4.87      0.62 o
   9   6  12       47.30       46.24      1.85 o
  10   6  12       29.64       24.01      1.51 o
 -10   7  12        3.75        6.26      1.08 o
  -9   7  12        2.73        5.49      1.17 o
  -8   7  12        7.80        7.86      0.75 o
  -7   7  12       18.71       17.88      1.11 o
  -6   7  12        3.23        5.51      0.77 o
  -5   7  12        3.36        4.38      0.55 o
  -4   7  12       24.77       20.67      1.12 o
  -3   7  12       13.37       10.56      0.78 o
  -2   7  12       13.14        7.98      0.62 o
  -1   7  12       92.00       89.74      1.99 o
   0   7  12       36.09       44.03      1.25 o
   1   7  12       36.44       27.87      1.30 o
   2   7  12       45.11       38.84      1.21 o
   3   7  12       12.28        9.57      0.71 o
   4   7  12        8.67       11.65      0.77 o
   5   7  12       61.84       60.26      1.75 o
   6   7  12       59.30       70.93      2.04 o
   7   7  12        0.03        1.64      0.88 o
   8   7  12        8.23        7.67      0.71 o
   9   7  12       13.58       11.61      0.89 o
  10   7  12        0.26        1.69      0.90 o
  -9   8  12        0.31        4.96      1.15 o
  -8   8  12        6.74        6.98      0.84 o
  -7   8  12        5.30        8.16      0.90 o
  -6   8  12        7.33        6.85      0.79 o
  -5   8  12       38.95       45.76      1.74 o
  -4   8  12      129.30      124.62      2.98 o
  -3   8  12       90.25       98.63      2.57 o
  -2   8  12       37.92       30.94      1.11 o
  -1   8  12        2.05        3.77      0.68 o
   0   8  12       11.72       12.32      0.79 o
   1   8  12        3.70        5.65      0.57 o
   2   8  12       95.73       91.19      2.43 o
   3   8  12       22.85       28.14      1.18 o
   4   8  12       12.99       12.05      0.81 o
   5   8  12       67.65       59.28      1.72 o
   6   8  12        0.03        3.15      0.75 o
   7   8  12        3.40        6.87      0.67 o
   8   8  12       10.08       10.09      0.82 o
   9   8  12        5.02        6.93      0.71 o
  -9   9  12       16.02       12.67      1.31 o
  -8   9  12       16.29       12.28      1.12 o
  -7   9  12        3.30        4.65      0.72 o
  -6   9  12        1.80        6.00      0.83 o
  -5   9  12       34.67       38.78      1.73 o
  -4   9  12       62.24       62.84      1.96 o
  -3   9  12       12.53       10.80      0.81 o
  -2   9  12       60.37       68.35      1.95 o
  -1   9  12        0.58        3.76      0.52 o
   0   9  12       93.58      102.28      2.40 o
   1   9  12      134.82      132.60      2.73 o
   2   9  12        0.05        5.50      0.72 o
   3   9  12       31.42       31.11      1.29 o
   4   9  12       64.80       69.14      1.87 o
   5   9  12       24.98       17.66      1.05 o
   6   9  12        7.93        9.69      0.74 o
   7   9  12       58.93       53.28      1.88 o
   8   9  12       23.25       18.79      1.07 o
   9   9  12        1.07        3.95      0.66 o
  -8  10  12       35.63       32.18      2.82 o
  -7  10  12        0.88        5.29      0.83 o
  -6  10  12       22.39       21.29      1.66 o
  -5  10  12       62.06       59.69      2.16 o
  -4  10  12        7.14        6.58      0.77 o
  -3  10  12       17.56       17.74      1.23 o
  -2  10  12        1.75        4.18      0.54 o
  -1  10  12       51.03       52.51      1.64 o
   0  10  12        2.84        4.96      0.57 o
   1  10  12        8.83       11.21      0.77 o
   2  10  12        2.03        4.20      0.61 o
   3  10  12       76.79       79.15      2.34 o
   4  10  12      265.82      266.54      6.70 o
   5  10  12       49.85       46.43      1.64 o
   6  10  12       28.16       24.51      1.20 o
   7  10  12        0.29        4.54      0.66 o
   8  10  12        2.66        5.01      0.63 o
  -7  11  12        8.65        8.87      1.07 o
  -6  11  12       24.66       21.44      1.38 o
  -5  11  12       52.41       51.90      2.49 o
  -4  11  12        9.95       10.70      1.07 o
  -3  11  12       45.77       40.69      1.89 o
  -2  11  12       46.99       47.31      1.74 o
  -1  11  12        1.89        3.76      0.52 o
   0  11  12       27.21       28.11      1.32 o
   1  11  12        0.26        2.63      0.80 o
   2  11  12        5.36        6.42      0.67 o
   3  11  12        4.07        6.05      0.67 o
   4  11  12       59.37       58.57      2.02 o
   5  11  12       19.56       16.34      1.10 o
   6  11  12       34.39       35.16      1.61 o
   7  11  12        9.03        9.01      0.77 o
  -6  12  12        0.05        1.19      1.21 o
  -5  12  12        0.10        3.61      0.96 o
  -4  12  12       10.14       10.88      1.08 o
  -3  12  12       89.75       87.22      2.98 o
  -2  12  12        1.87        5.15      0.73 o
  -1  12  12        0.02        3.14      0.62 o
   0  12  12       32.61       27.75      1.34 o
   1  12  12        2.06        4.52      0.58 o
   2  12  12        2.50        4.49      0.57 o
   3  12  12        0.04        3.61      0.65 o
   4  12  12       77.73       73.19      2.34 o
   5  12  12        2.54        5.45      0.70 o
   6  12  12        3.71        5.72      0.71 o
  -5  13  12        3.03        5.08      0.89 o
  -4  13  12       24.29       19.64      1.42 o
  -3  13  12       16.13       16.57      1.35 o
  -2  13  12        7.06        9.79      1.19 o
  -1  13  12        2.40        3.46      0.59 o
   0  13  12        2.61        5.07      0.58 o
   1  13  12       19.39       16.35      1.01 o
   2  13  12        0.04        2.77      0.68 o
   3  13  12        4.20        6.95      0.67 o
   4  13  12        0.63        3.99      0.83 o
   5  13  12        9.31        8.83      0.85 o
  -4  14  12        0.24        5.36      0.92 o
  -3  14  12       10.11       10.30      1.07 o
  -2  14  12        0.00        3.37      1.53 o
  -1  14  12        4.27        5.82      0.82 o
   0  14  12        1.90        4.27      0.57 o
   1  14  12        1.72        4.07      0.60 o
   2  14  12        2.38        4.85      0.64 o
   3  14  12        0.53        4.81      0.68 o
   4  14  12        4.16        7.64      0.77 o
   0  15  12        6.71        8.54      0.95 o
 -10   0  13        9.90        8.98      1.39 o
  -8   0  13       58.08       54.94      3.41 o
  -6   0  13      258.67      291.01      9.32 o
  -4   0  13       19.44       13.81      1.44 o
  -2   0  13      373.56      369.58      5.46 o
   0   0  13      282.44      238.36      4.92 o
   2   0  13       42.65       47.43      1.92 o
   4   0  13      353.38      408.10      7.45 o
   6   0  13      306.03      320.05      6.68 o
   8   0  13        2.98        5.19      0.91 o
  10   0  13        2.67        4.56      1.47 o
 -10   1  13        0.04        2.56      0.65 o
  -9   1  13       33.80       31.48      1.65 o
  -8   1  13       12.71       15.59      1.20 o
  -7   1  13        2.03        5.20      0.71 o
  -6   1  13        8.62       10.58      0.99 o
  -5   1  13       26.23       30.38      1.52 o
  -4   1  13      103.86      111.62      2.69 o
  -3   1  13      226.34      222.54      3.48 o
  -2   1  13       29.91       26.45      1.30 o
  -1   1  13       28.77       32.71      1.11 o
   0   1  13        8.72        9.57      0.74 o
   1   1  13      113.09      134.34      2.34 o
   2   1  13      264.97      256.51      3.87 o
   3   1  13       28.24       25.37      1.06 o
   4   1  13       11.77        9.37      0.71 o
   5   1  13        7.81       10.74      0.93 o
   6   1  13        6.59        6.09      0.72 o
   7   1  13       36.07       37.84      1.41 o
   8   1  13        2.80        5.59      0.69 o
   9   1  13      219.18      222.76      5.91 o
  10   1  13       23.82       22.26      1.57 o
 -10   2  13        0.37        1.96      0.67 o
  -9   2  13        6.91        7.59      0.77 o
  -8   2  13       14.10       12.63      1.00 o
  -7   2  13        0.23        2.15      0.74 o
  -6   2  13       28.46       22.76      1.32 o
  -5   2  13       31.82       28.70      1.01 o
  -4   2  13        2.15        3.99      0.66 o
  -3   2  13       19.89       18.55      1.08 o
  -2   2  13       88.51       79.96      2.00 o
  -1   2  13       85.53       82.25      1.66 o
   0   2  13      253.68      234.69      3.57 o
   1   2  13        2.53        3.96      0.57 o
   2   2  13       26.38       20.52      0.95 o
   3   2  13      134.09      129.89      2.39 o
   4   2  13       53.24       51.00      1.43 o
   5   2  13       23.37       21.10      1.02 o
   6   2  13       59.83       57.27      1.72 o
   7   2  13        1.08        2.69      0.94 o
   8   2  13        3.29        4.95      0.66 o
   9   2  13        5.37        6.31      0.77 o
  10   2  13        1.16        4.42      1.03 o
 -10   3  13        3.98        4.93      0.79 o
  -9   3  13       16.12       14.43      1.08 o
  -8   3  13       37.12       28.98      1.64 o
  -7   3  13       16.03       14.27      1.00 o
  -6   3  13        0.67        2.18      0.81 o
  -5   3  13        1.04        1.88      0.64 o
  -4   3  13       28.65       29.20      1.23 o
  -3   3  13       20.24       23.85      1.02 o
  -2   3  13      106.60      108.21      2.68 o
  -1   3  13        3.11        3.63      0.49 o
   0   3  13       22.17       24.05      0.93 o
   1   3  13       39.17       33.18      1.07 o
   2   3  13       11.10       10.61      0.75 o
   3   3  13      122.23      129.30      2.40 o
   4   3  13        0.29        3.19      0.64 o
   5   3  13        2.48        5.83      0.60 o
   6   3  13        1.01        3.36      0.59 o
   7   3  13       17.23       16.03      0.93 o
   8   3  13       11.51        9.47      0.75 o
   9   3  13       34.47       28.80      1.83 o
  10   3  13        9.16        9.68      1.53 o
 -10   4  13        0.29        1.73      1.04 o
  -9   4  13        4.03        4.35      0.84 o
  -8   4  13        0.02        2.57      0.63 o
  -7   4  13        8.92        9.20      0.87 o
  -6   4  13        0.01        1.95      0.71 o
  -5   4  13      101.43      104.66      2.37 o
  -4   4  13       42.45       45.84      1.60 o
  -3   4  13        2.02        3.13      0.53 o
  -2   4  13       26.58       18.10      1.02 o
  -1   4  13       91.79      101.06      1.88 o
   0   4  13        1.00        2.97      0.42 o
   1   4  13       33.56       41.39      1.62 o
   2   4  13       99.06       86.39      2.49 o
   3   4  13       81.68       77.30      2.13 o
   4   4  13        0.04        2.92      0.57 o
   5   4  13        1.13        3.21      0.68 o
   6   4  13       31.30       26.32      1.14 o
   7   4  13        0.00        3.63      0.66 o
   8   4  13        0.90        3.05      0.64 o
   9   4  13       18.81       14.10      0.95 o
  10   4  13        1.99        4.29      0.72 o
 -10   5  13        2.22        4.03      1.01 o
  -9   5  13       13.95       12.10      1.17 o
  -8   5  13        0.52        2.85      0.67 o
  -7   5  13        0.09        3.41      0.69 o
  -6   5  13        0.56        3.24      0.49 o
  -5   5  13       31.67       27.23      1.24 o
  -4   5  13        0.16        2.12      0.65 o
  -3   5  13        6.69        6.78      0.65 o
  -2   5  13        0.28        2.75      0.67 o
  -1   5  13       14.68       11.58      0.67 o
   0   5  13       14.32        9.23      0.64 o
   1   5  13      131.78      128.57      2.41 o
   2   5  13        3.76        5.54      0.56 o
   3   5  13       53.27       54.30      1.49 o
   4   5  13       17.11       12.72      0.78 o
   5   5  13       26.91       25.66      1.20 o
   6   5  13        6.08        6.52      0.64 o
   7   5  13        7.42        7.62      0.65 o
   8   5  13        0.44        3.44      0.57 o
   9   5  13        1.53        4.07      0.66 o
  10   5  13        3.76        4.63      0.75 o
  -9   6  13        2.26        4.09      0.75 o
  -8   6  13       11.63        9.26      0.97 o
  -7   6  13        1.36        3.28      0.56 o
  -6   6  13       23.02       22.21      1.18 o
  -5   6  13        5.31        5.95      0.60 o
  -4   6  13        4.90        5.08      0.62 o
  -3   6  13      114.79      109.37      2.62 o
  -2   6  13        0.22        1.87      0.51 o
  -1   6  13        0.03        1.49      0.73 o
   0   6  13      144.34      152.83      2.67 o
   1   6  13        2.27        3.02      0.54 o
   2   6  13        9.96       10.54      0.67 o
   3   6  13        5.56        5.26      0.63 o
   4   6  13       11.37        9.48      0.72 o
   5   6  13       62.36       62.76      1.77 o
   6   6  13        1.51        4.00      0.54 o
   7   6  13       12.34       12.01      0.75 o
   8   6  13        0.00        2.72      0.64 o
   9   6  13        1.04        4.42      0.93 o
  -9   7  13       21.67       17.42      1.64 o
  -8   7  13        1.89        4.73      1.23 o
  -7   7  13       14.25       11.65      0.87 o
  -6   7  13        1.44        3.29      0.59 o
  -5   7  13        1.62        3.28      0.57 o
  -4   7  13       15.23       16.59      0.90 o
  -3   7  13       21.77       19.28      1.05 o
  -2   7  13      130.28      127.65      2.39 o
  -1   7  13        7.05        6.50      0.52 o
   0   7  13       19.20       18.54      0.93 o
   1   7  13        8.81       10.01      0.73 o
   2   7  13       55.84       56.55      1.57 o
   3   7  13      156.32      161.82      3.33 o
   4   7  13        5.29        7.21      0.67 o
   5   7  13       24.56       19.35      1.06 o
   6   7  13        0.73        3.72      0.62 o
   7   7  13        0.95        4.49      0.80 o
   8   7  13       27.47       25.73      1.38 o
   9   7  13        0.12        4.01      0.87 o
  -8   8  13       31.34       33.24      2.18 o
  -7   8  13        7.00        7.17      0.73 o
  -6   8  13       55.04       54.74      2.20 o
  -5   8  13        3.60        5.52      0.69 o
  -4   8  13        4.28        5.65      0.64 o
  -3   8  13        8.90       10.36      0.74 o
  -2   8  13       14.73       11.58      0.83 o
  -1   8  13       31.54       31.31      1.18 o
   0   8  13       17.43       14.85      0.81 o
   1   8  13       13.74       16.08      0.86 o
   2   8  13        1.24        3.66      0.57 o
   3   8  13       66.73       75.82      1.92 o
   4   8  13       50.30       47.94      1.59 o
   5   8  13      124.01      137.35      3.24 o
   6   8  13        1.42        4.23      0.70 o
   7   8  13       18.96       16.12      0.97 o
   8   8  13        1.48        4.60      0.63 o
   9   8  13        2.38        5.45      2.42 o
  -8   9  13       11.94       13.07      1.24 o
  -7   9  13       13.86       13.78      1.07 o
  -6   9  13       35.15       29.77      2.19 o
  -5   9  13        0.94        4.37      0.73 o
  -4   9  13      132.84      130.52      3.71 o
  -3   9  13       31.50       26.57      1.51 o
  -2   9  13       14.29       17.59      1.03 o
  -1   9  13        6.97        7.05      0.62 o
   0   9  13       15.20        9.76      0.66 o
   1   9  13       13.74       15.90      0.92 o
   2   9  13       52.86       54.20      1.62 o
   3   9  13       30.08       25.32      1.39 o
   4   9  13        1.80        5.75      0.93 o
   5   9  13       25.99       22.92      1.17 o
   6   9  13        7.94       11.31      0.83 o
   7   9  13       14.80       14.01      0.95 o
   8   9  13       26.19       22.62      1.16 o
  -7  10  13        2.37        5.75      1.06 o
  -6  10  13        0.89        3.87      0.80 o
  -5  10  13        2.17        4.80      0.79 o
  -4  10  13       25.80       19.72      1.51 o
  -3  10  13        0.91        3.87      0.63 o
  -2  10  13        6.04        7.63      0.75 o
  -1  10  13       87.32       98.73      2.59 o
   0  10  13       10.67        8.84      0.65 o
   1  10  13        0.56        3.22      0.73 o
   2  10  13       16.85       15.94      0.88 o
   3  10  13        3.46        4.08      0.71 o
   4  10  13        4.76        7.75      0.73 o
   5  10  13       69.49       67.86      2.07 o
   6  10  13        1.68        4.68      0.74 o
   7  10  13        5.02        6.51      0.73 o
  -6  11  13        3.51        5.67      0.86 o
  -5  11  13        0.78        2.15      1.32 o
  -4  11  13       34.07       34.87      1.74 o
  -3  11  13        4.58        5.80      0.76 o
  -2  11  13       29.94       23.96      1.31 o
  -1  11  13        2.81        2.93      0.86 o
   0  11  13        6.94        7.07      0.60 o
   1  11  13        1.48        3.81      0.59 o
   2  11  13        5.64        7.09      0.71 o
   3  11  13       13.34       10.43      0.77 o
   4  11  13        1.18        3.63      0.64 o
   5  11  13        0.04        3.70      0.68 o
   6  11  13        0.87        3.95      0.79 o
  -5  12  13        1.49        5.09      0.90 o
  -4  12  13        1.45        4.55      0.81 o
  -3  12  13        0.19        3.73      0.94 o
  -2  12  13        0.20        4.38      1.09 o
  -1  12  13        7.15        6.87      0.93 o
   0  12  13        0.30        3.39      0.97 o
   1  12  13       38.20       29.57      1.78 o
   2  12  13        0.44        2.30      0.85 o
   3  12  13        9.35        7.86      0.73 o
   4  12  13        1.78        3.16      0.68 o
   5  12  13        0.19        3.95      0.85 o
  -4  13  13       11.26        9.63      1.05 o
  -3  13  13        1.98        5.38      0.96 o
  -2  13  13        6.58        6.71      0.95 o
  -1  13  13       19.61       16.42      2.42 o
   0  13  13        2.54        4.58      0.65 o
   1  13  13        9.32       10.46      0.84 o
   2  13  13        9.41        9.99      0.92 o
   3  13  13        9.49        6.90      0.79 o
   4  13  13        3.81        4.71      0.66 o
  -2  14  13        6.68        6.66      1.07 o
  -1  14  13        0.70        6.12      1.43 o
   0  14  13        0.23        2.87      0.99 o
   1  14  13        0.05        1.65      0.73 o
   2  14  13        0.81        4.52      0.70 o
 -10   0  14        1.38        3.52      0.91 o
  -8   0  14        9.29        9.48      1.34 o
  -6   0  14        0.91        3.35      1.47 o
  -4   0  14        0.28        4.14      0.97 o
  -2   0  14        0.02        2.63      0.79 o
   0   0  14       11.56       16.27      1.58 o
   2   0  14      228.39      204.80      5.46 o
   4   0  14       66.72       64.49      2.70 o
   6   0  14      136.46      138.35      4.48 o
   8   0  14       18.43       15.95      1.40 o
  10   0  14        3.74        6.62      1.35 o
 -10   1  14        0.36        2.67      0.68 o
  -9   1  14        0.41        4.45      0.97 o
  -8   1  14        0.03        2.84      1.12 o
  -7   1  14        5.43        6.52      0.76 o
  -6   1  14        1.13        4.44      0.63 o
  -5   1  14       24.21       27.63      1.43 o
  -4   1  14        7.19        9.38      1.02 o
  -3   1  14        4.83        8.12      0.81 o
  -2   1  14       39.53       31.81      0.99 o
  -1   1  14       81.09       59.80      1.54 o
   0   1  14       11.62       10.87      0.66 o
   1   1  14       14.11       14.04      0.78 o
   2   1  14       40.74       32.75      1.32 o
   3   1  14        3.63        7.03      0.61 o
   4   1  14       23.10       16.29      1.02 o
   5   1  14       20.94       18.43      0.94 o
   6   1  14        0.46        4.53      0.73 o
   7   1  14        0.03        4.92      0.80 o
   8   1  14        4.29        6.88      0.85 o
   9   1  14        1.08        3.75      0.78 o
  10   1  14        9.35        9.66      1.09 o
 -10   2  14        0.00        2.20      0.71 o
  -9   2  14       19.20       15.23      1.20 o
  -8   2  14       15.79       12.81      0.98 o
  -7   2  14       16.19       15.53      1.20 o
  -6   2  14       10.44       11.61      1.01 o
  -5   2  14        5.96        8.14      0.81 o
  -4   2  14       33.53       32.70      1.20 o
  -3   2  14       49.52       52.93      1.56 o
  -2   2  14       10.68       11.11      0.73 o
  -1   2  14       22.59       16.93      0.81 o
   0   2  14       25.51       24.59      1.07 o
   1   2  14       59.47       56.26      1.64 o
   2   2  14       27.06       29.11      1.12 o
   3   2  14       11.07        7.26      0.65 o
   4   2  14       51.88       44.70      1.48 o
   5   2  14        6.54        6.12      0.62 o
   6   2  14        3.11        5.24      0.58 o
   7   2  14       57.48       59.99      2.08 o
   8   2  14       90.40       94.27      2.69 o
   9   2  14       18.42       14.65      1.16 o
  10   2  14        0.00        5.36      0.83 o
  -9   3  14        4.42        5.81      0.79 o
  -8   3  14        7.14        6.31      0.83 o
  -7   3  14       16.05       12.40      1.08 o
  -6   3  14       14.91       13.01      1.00 o
  -5   3  14       12.67       10.10      0.86 o
  -4   3  14       97.51      105.65      2.28 o
  -3   3  14        0.05        3.94      0.80 o
  -2   3  14       27.92       28.48      1.30 o
  -1   3  14       13.27       11.51      0.66 o
   0   3  14       25.12       33.57      1.18 o
   1   3  14       12.97        7.53      0.59 o
   2   3  14       41.45       34.65      1.17 o
   3   3  14       19.91       15.86      0.93 o
   4   3  14       83.37       83.63      2.67 o
   5   3  14      110.32      110.79      2.74 o
   6   3  14        5.84        8.68      0.67 o
   7   3  14        3.80        4.86      0.63 o
   8   3  14        2.17        5.37      0.71 o
   9   3  14       20.65       14.55      1.15 o
  -9   4  14        1.00        3.68      0.84 o
  -8   4  14        0.01        2.09      0.98 o
  -7   4  14      124.57      129.65      3.89 o
  -6   4  14       39.28       37.29      1.63 o
  -5   4  14       15.78       13.26      0.89 o
  -4   4  14       36.84       41.81      1.46 o
  -3   4  14        3.14        5.58      0.62 o
  -2   4  14       34.97       42.38      1.70 o
  -1   4  14      121.96      122.14      2.36 o
   0   4  14       26.19       20.73      0.97 o
   1   4  14        6.75        6.50      0.59 o
   2   4  14       22.79       18.52      0.93 o
   3   4  14       84.48       83.03      2.09 o
   4   4  14       21.91       24.75      1.21 o
   5   4  14      111.89      110.50      2.81 o
   6   4  14       39.31       38.59      1.49 o
   7   4  14       10.35        9.81      0.76 o
   8   4  14        0.48        3.05      0.72 o
   9   4  14        1.71        4.41      0.73 o
  -9   5  14        0.31        4.13      0.88 o
  -8   5  14        0.51        3.82      0.89 o
  -7   5  14        0.04        1.80      0.93 o
  -6   5  14       21.53       21.02      1.32 o
  -5   5  14       99.63      107.52      2.85 o
  -4   5  14       19.60       17.55      1.05 o
  -3   5  14        0.61        3.89      0.57 o
  -2   5  14        0.05        2.60      0.70 o
  -1   5  14        0.44        2.05      0.60 o
   0   5  14        0.00        3.66      0.51 o
   1   5  14       51.64       63.06      1.72 o
   2   5  14       93.55       99.63      2.38 o
   3   5  14       17.59       15.80      0.92 o
   4   5  14       62.43       57.76      1.80 o
   5   5  14       13.56       13.55      0.90 o
   6   5  14       20.70       16.76      0.95 o
   7   5  14        0.08        3.97      0.61 o
   8   5  14       24.35       21.73      1.19 o
   9   5  14       16.78       12.64      0.90 o
  -9   6  14        2.32        5.68      0.89 o
  -8   6  14       23.96       22.11      2.00 o
  -7   6  14       12.98        9.33      0.99 o
  -6   6  14       18.01       13.06      0.80 o
  -5   6  14      117.51      121.60      3.07 o
  -4   6  14        3.94        4.36      0.56 o
  -3   6  14        0.06        3.78      0.60 o
  -2   6  14       40.91       41.76      1.66 o
  -1   6  14       21.69       18.87      0.98 o
   0   6  14        4.71        4.99      0.65 o
   1   6  14       10.07        9.87      0.69 o
   2   6  14        0.94        3.35      0.53 o
   3   6  14        3.95        6.80      0.67 o
   4   6  14        4.34        7.31      0.70 o
   5   6  14       33.22       39.11      1.45 o
   6   6  14        3.70        5.74      0.66 o
   7   6  14       32.90       28.44      1.36 o
   8   6  14        0.61        4.28      0.66 o
   9   6  14        0.19        3.03      1.14 o
  -8   7  14       13.32       12.83      1.25 o
  -7   7  14        5.16        6.91      0.97 o
  -6   7  14        1.18        2.55      0.62 o
  -5   7  14       69.82       71.85      2.31 o
  -4   7  14       22.56       18.21      1.15 o
  -3   7  14       32.18       25.91      1.28 o
  -2   7  14       45.54       46.66      1.64 o
  -1   7  14        6.68        7.69      0.63 o
   0   7  14        2.68        4.33      0.52 o
   1   7  14        2.22        5.22      0.55 o
   2   7  14        7.60        9.68      0.82 o
   3   7  14        3.08        6.25      0.65 o
   4   7  14       99.40       99.75      2.53 o
   5   7  14        1.15        5.60      0.63 o
   6   7  14        0.42        3.86      0.65 o
   7   7  14       10.84       11.53      0.80 o
   8   7  14        0.00        2.56      0.89 o
  -8   8  14        0.85        3.83      0.88 o
  -7   8  14        4.47        6.49      1.07 o
  -6   8  14        4.55        6.98      0.90 o
  -5   8  14        0.79        3.26      0.85 o
  -4   8  14        5.68        6.70      0.69 o
  -3   8  14       36.34       35.47      1.69 o
  -2   8  14        6.79        6.51      0.73 o
  -1   8  14        6.29        6.49      0.65 o
   0   8  14        2.67        4.39      0.44 o
   1   8  14       20.81       14.67      0.87 o
   2   8  14        0.03        2.95      0.60 o
   3   8  14        0.04        2.98      0.67 o
   4   8  14        5.69        5.99      0.67 o
   5   8  14        0.07        3.16      1.24 o
   6   8  14        1.62        4.27      0.73 o
   7   8  14        6.13        8.71      0.76 o
   8   8  14        0.47        3.77      0.70 o
  -7   9  14        9.04       11.35      0.91 o
  -6   9  14        0.02        2.92      0.87 o
  -5   9  14        7.94        6.13      0.84 o
  -4   9  14        1.43        2.64      0.66 o
  -3   9  14        2.49        3.82      0.73 o
  -2   9  14        8.64        9.44      0.79 o
  -1   9  14        0.36        2.56      0.73 o
   0   9  14       11.02       10.14      0.80 o
   1   9  14       22.74       17.04      0.91 o
   2   9  14        7.69        8.18      0.67 o
   3   9  14        2.68        4.99      0.61 o
   4   9  14        7.73        7.80      0.76 o
   5   9  14        0.26        4.14      0.70 o
   6   9  14       18.32       16.21      0.97 o
   7   9  14        0.39        2.74      0.81 o
  -6  10  14        0.02        2.90      0.96 o
  -5  10  14       15.80       14.66      1.23 o
  -4  10  14        6.20        7.84      1.00 o
  -3  10  14       20.27       14.60      1.40 o
  -2  10  14        5.24        7.60      0.80 o
  -1  10  14        4.17        6.42      0.67 o
   0  10  14       13.06       14.19      0.87 o
   1  10  14        2.86        4.74      0.64 o
   2  10  14       23.36       18.68      0.99 o
   3  10  14        3.70        5.72      0.64 o
   4  10  14        1.76        4.22      0.66 o
   5  10  14        0.04        4.62      0.73 o
   6  10  14        1.32        5.04      0.76 o
  -5  11  14        1.57        4.77      0.88 o
  -4  11  14        0.00        5.09      0.88 o
  -3  11  14        5.43        4.69      0.85 o
  -2  11  14        2.20        4.33      0.71 o
  -1  11  14        3.33        5.02      0.72 o
   0  11  14        9.69       10.15      0.97 o
   1  11  14        2.58        6.10      0.89 o
   2  11  14        0.03        3.27      0.65 o
   3  11  14        2.20        5.66      0.64 o
   4  11  14       22.47       17.57      1.08 o
   5  11  14        3.77        5.12      0.75 o
  -4  12  14        0.90        1.82      1.06 o
  -3  12  14       45.40       40.55      2.20 o
  -2  12  14       23.95       26.27      1.86 o
  -1  12  14       30.38       22.51      1.38 o
   0  12  14       21.86       20.23      1.40 o
   1  12  14        1.95        3.48      0.67 o
   2  12  14        0.00        2.61      0.96 o
   3  12  14        1.13        4.13      0.73 o
   4  12  14        0.32        4.56      0.70 o
  -2  13  14        0.13        3.99      1.07 o
  -1  13  14        9.48       11.80      1.12 o
   0  13  14        2.80        5.86      0.78 o
   1  13  14        1.03        4.48      0.78 o
   2  13  14        0.05        3.18      0.68 o
  -8   0  15        0.35        4.14      1.17 o
  -6   0  15       44.03       49.23      3.09 o
  -4   0  15       21.14       26.13      2.97 o
  -2   0  15       22.35       22.75      1.19 o
   0   0  15        2.16        3.71      0.71 o
   2   0  15       22.43       20.38      1.28 o
   4   0  15        8.76        9.33      1.13 o
   6   0  15       13.96       10.59      1.31 o
   8   0  15        0.58        1.97      1.07 o
  -9   1  15        0.53        4.11      0.71 o
  -8   1  15        2.67        5.41      0.77 o
  -7   1  15       46.47       45.29      2.03 o
  -6   1  15        3.39        4.73      0.76 o
  -5   1  15       33.18       37.77      2.10 o
  -4   1  15       61.38       59.84      2.54 o
  -3   1  15        1.23        2.14      0.76 o
  -2   1  15       40.39       43.13      1.11 o
  -1   1  15        0.02        1.65      0.74 o
   0   1  15        0.34        1.70      0.64 o
   1   1  15        3.86        4.32      0.53 o
   2   1  15        0.00        3.52      0.76 o
   3   1  15        9.97        8.73      0.73 o
   4   1  15       19.42       21.16      1.02 o
   5   1  15        4.95        6.24      0.58 o
   6   1  15       25.16       21.13      1.10 o
   7   1  15       12.60       11.99      0.86 o
   8   1  15        2.29        4.31      0.72 o
   9   1  15       12.38        9.87      0.80 o
  -9   2  15       10.54        9.12      0.94 o
  -8   2  15        0.65        4.46      0.75 o
  -7   2  15        0.85        3.90      1.43 o
  -6   2  15       20.43       18.92      1.18 o
  -5   2  15      127.98      133.10      4.35 o
  -4   2  15        6.56        8.78      0.92 o
  -3   2  15        1.14        2.78      0.73 o
  -2   2  15        0.10        2.64      0.81 o
  -1   2  15        5.36        7.32      0.53 o
   0   2  15       29.59       34.87      1.27 o
   1   2  15       77.66       81.47      2.06 o
   2   2  15        6.10        5.41      0.57 o
   3   2  15       28.21       23.69      1.08 o
   4   2  15       14.86       15.26      1.00 o
   5   2  15        0.34        3.91      0.68 o
   6   2  15       26.30       23.09      1.21 o
   7   2  15        4.84        6.67      0.67 o
   8   2  15       16.30       12.15      0.90 o
   9   2  15        9.33        9.34      0.76 o
  -9   3  15        0.73        4.62      0.91 o
  -8   3  15       13.89       11.60      1.18 o
  -7   3  15        0.13        2.37      0.82 o
  -6   3  15       12.49       14.15      1.28 o
  -5   3  15        0.65        3.78      0.97 o
  -4   3  15        7.00        8.96      1.01 o
  -3   3  15       15.43       11.10      0.78 o
  -2   3  15        7.01        8.02      0.84 o
  -1   3  15       13.31        9.30      0.73 o
   0   3  15       80.93       88.76      2.33 o
   1   3  15        2.08        4.63      0.55 o
   2   3  15        0.03        3.40      0.75 o
   3   3  15        2.00        6.18      0.69 o
   4   3  15       78.48       84.84      2.28 o
   5   3  15       11.90       10.93      0.82 o
   6   3  15       20.98       19.67      1.06 o
   7   3  15        0.80        3.32      0.72 o
   8   3  15        1.97        5.18      0.69 o
   9   3  15        1.24        3.47      0.81 o
  -8   4  15        0.33        4.10      0.73 o
  -7   4  15        1.00        4.36      0.71 o
  -6   4  15       22.12       18.75      1.25 o
  -5   4  15       45.96       45.70      2.09 o
  -4   4  15        8.55       10.86      0.86 o
  -3   4  15      138.72      140.34      3.09 o
  -2   4  15        0.04        3.81      0.58 o
  -1   4  15       42.46       40.19      1.26 o
   0   4  15        7.04        6.33      0.57 o
   1   4  15       24.92       25.21      1.13 o
   2   4  15      115.55      132.45      2.82 o
   3   4  15       69.91       65.56      1.90 o
   4   4  15        0.03        3.44      0.72 o
   5   4  15        5.49        6.22      0.71 o
   6   4  15        8.34        8.23      0.73 o
   7   4  15       19.16       17.98      1.09 o
   8   4  15        9.22        9.32      0.72 o
  -8   5  15        0.23        4.71      1.04 o
  -7   5  15       10.77       11.97      0.94 o
  -6   5  15        3.74        5.20      0.65 o
  -5   5  15       15.19       12.12      0.99 o
  -4   5  15        0.18        3.37      0.83 o
  -3   5  15       19.65       14.10      0.91 o
  -2   5  15       17.56       17.70      1.06 o
  -1   5  15       40.28       45.95      1.80 o
   0   5  15       35.63       28.07      1.19 o
   1   5  15       51.64       53.51      1.74 o
   2   5  15        9.83       11.43      0.80 o
   3   5  15        7.35        8.64      0.76 o
   4   5  15       19.34       17.49      0.95 o
   5   5  15       12.27       13.33      0.86 o
   6   5  15       17.05       16.59      0.97 o
   7   5  15       14.83       11.32      0.87 o
   8   5  15        3.02        5.33      0.68 o
  -8   6  15        0.22        4.24      1.48 o
  -7   6  15        0.04        4.82      1.05 o
  -6   6  15        5.04        5.76      0.71 o
  -5   6  15       61.97       63.08      2.64 o
  -4   6  15        2.24        6.67      0.76 o
  -3   6  15       18.69       14.86      0.92 o
  -2   6  15        0.01        2.56      0.62 o
  -1   6  15       28.05       22.99      1.13 o
   0   6  15        9.58        9.23      0.71 o
   1   6  15       99.74      100.09      2.40 o
   2   6  15       61.94       67.74      2.05 o
   3   6  15       35.80       30.42      1.20 o
   4   6  15        2.76        5.12      0.67 o
   5   6  15        0.33        2.77      0.67 o
   6   6  15        0.24        4.14      0.63 o
   7   6  15       17.23       16.30      0.99 o
   8   6  15        0.08        4.34      0.66 o
  -7   7  15       37.30       35.46      2.20 o
  -6   7  15        0.06        2.73      1.07 o
  -5   7  15       21.23       17.41      1.16 o
  -4   7  15        9.70        7.91      0.77 o
  -3   7  15        1.97        4.43      0.65 o
  -2   7  15       15.80       14.13      0.95 o
  -1   7  15       54.83       52.58      1.95 o
   0   7  15        7.57        9.45      0.71 o
   1   7  15        4.48        5.34      0.53 o
   2   7  15        0.53        2.43      0.92 o
   3   7  15        0.67        2.72      0.85 o
   4   7  15       22.58       20.60      1.08 o
   5   7  15       19.13       16.49      1.02 o
   6   7  15       24.00       18.38      1.02 o
   7   7  15        0.23        2.91      0.86 o
  -7   8  15        0.96        4.45      1.09 o
  -6   8  15        1.83        4.94      0.96 o
  -5   8  15        0.44        3.24      0.70 o
  -4   8  15        0.70        3.05      0.62 o
  -3   8  15        1.11        3.55      0.65 o
  -2   8  15        4.04        5.24      0.63 o
  -1   8  15        1.47        4.01      0.68 o
   0   8  15        1.03        2.61      0.71 o
   1   8  15        2.74        3.90      0.56 o
   2   8  15        4.95        6.15      0.66 o
   3   8  15       11.79        8.56      0.69 o
   4   8  15        7.01        9.26      0.77 o
   5   8  15        0.31        3.97      0.70 o
   6   8  15        2.16        3.87      0.73 o
   7   8  15        1.23        3.80      0.70 o
  -6   9  15        3.53        4.62      0.74 o
  -5   9  15       40.59       40.65      2.15 o
  -4   9  15        5.78        8.19      0.92 o
  -3   9  15        6.38        5.71      0.70 o
  -2   9  15       36.97       36.47      1.77 o
  -1   9  15        0.04        4.35      0.73 o
   0   9  15        0.66        2.76      0.80 o
   1   9  15        0.00        3.20      0.62 o
   2   9  15       20.46       20.35      1.03 o
   3   9  15       16.26       14.36      0.86 o
   4   9  15        4.35        6.37      0.74 o
   5   9  15       11.57       12.44      0.86 o
   6   9  15        0.01        3.97      1.34 o
  -5  10  15        5.79        6.33      0.83 o
  -4  10  15       17.83       20.23      1.40 o
  -3  10  15        0.00        3.75      0.74 o
  -2  10  15        1.50        5.25      0.70 o
  -1  10  15        0.42        4.37      0.70 o
   0  10  15       15.17       15.25      1.00 o
   1  10  15        7.11        8.55      0.74 o
   2  10  15        7.23        8.06      0.70 o
   3  10  15        6.48        7.40      0.69 o
   4  10  15        1.86        4.81      0.67 o
   5  10  15        7.18        6.94      0.73 o
  -4  11  15        0.18        4.45      1.07 o
  -3  11  15        3.35        6.63      1.04 o
  -2  11  15        0.46        3.35      0.93 o
  -1  11  15        5.55        7.66      0.84 o
   0  11  15        2.81        4.99      0.92 o
   1  11  15        5.11        8.13      0.80 o
   2  11  15       19.67       18.38      1.05 o
   3  11  15        7.05        7.19      0.70 o
   4  11  15        0.50        3.81      0.84 o
  -2  12  15        0.56        3.96      1.22 o
  -1  12  15        0.87        4.84      0.76 o
   0  12  15        4.72        7.37      0.84 o
   1  12  15        1.63        5.05      0.72 o
   2  12  15        7.62        7.78      0.86 o
  -8   0  16        9.34        5.29      1.19 o
  -6   0  16       13.18       12.58      1.47 o
  -4   0  16       41.52       37.14      2.58 o
  -2   0  16       55.26       39.67      2.80 o
   0   0  16       46.10       49.31      2.45 o
   2   0  16      261.11      276.30      7.47 o
   4   0  16       14.03       11.40      1.04 o
   6   0  16        0.06        1.99      1.20 o
   8   0  16        0.01        3.44      1.13 o
  -8   1  16        1.64        5.22      0.77 o
  -7   1  16       72.14       62.29      3.32 o
  -6   1  16        1.73        5.30      1.11 o
  -5   1  16       14.60       13.03      1.07 o
  -4   1  16        2.97        6.59      1.03 o
  -3   1  16       57.25       48.66      2.60 o
  -2   1  16        0.21        1.21      0.87 o
  -1   1  16        5.79        7.06      1.01 o
   0   1  16       30.30       20.40      1.14 o
   1   1  16        1.64        4.27      0.60 o
   2   1  16       37.23       32.56      1.47 o
   3   1  16       31.34       27.30      1.27 o
   4   1  16        0.37        3.23      0.66 o
   5   1  16       81.17       78.18      2.44 o
   6   1  16       14.03       13.09      0.84 o
   7   1  16       20.40       14.08      0.94 o
   8   1  16        0.01        4.16      0.68 o
  -8   2  16        0.06        2.97      0.87 o
  -7   2  16       25.92       29.00      2.08 o
  -6   2  16        0.11        5.75      0.86 o
  -5   2  16        9.43       10.46      1.21 o
  -4   2  16       10.96       13.19      1.16 o
  -3   2  16       41.46       44.28      1.86 o
  -2   2  16        7.24        5.49      0.71 o
  -1   2  16       18.76       13.53      0.97 o
   0   2  16       15.32       12.40      0.82 o
   1   2  16       44.34       39.98      1.60 o
   2   2  16       45.76       54.63      2.07 o
   3   2  16       15.67       16.79      1.13 o
   4   2  16        2.91        3.96      0.57 o
   5   2  16        0.32        2.83      0.67 o
   6   2  16        0.31        4.57      0.62 o
   7   2  16       17.45       13.82      0.94 o
   8   2  16       28.75       23.41      1.38 o
  -8   3  16        1.27        5.04      0.76 o
  -7   3  16        1.15        4.39      0.73 o
  -6   3  16        1.36        5.28      0.88 o
  -5   3  16       20.78       20.14      1.45 o
  -4   3  16        1.20        5.48      0.91 o
  -3   3  16       20.34       17.97      1.29 o
  -2   3  16       80.25       84.39      2.47 o
  -1   3  16       40.84       42.07      1.64 o
   0   3  16       12.22       11.49      0.85 o
   1   3  16       20.32       14.84      0.94 o
   2   3  16        1.23        3.40      0.66 o
   3   3  16        1.00        3.08      0.79 o
   4   3  16       21.90       20.30      1.11 o
   5   3  16       12.27       10.98      0.76 o
   6   3  16        9.34       10.29      0.89 o
   7   3  16        1.42        4.36      0.80 o
   8   3  16        2.31        5.92      1.06 o
  -8   4  16        2.93        5.39      0.91 o
  -7   4  16        9.97        9.93      0.94 o
  -6   4  16        1.34        4.94      0.77 o
  -5   4  16        3.74        4.82      0.82 o
  -4   4  16       55.09       57.79      2.41 o
  -3   4  16        4.62        5.20      0.83 o
  -2   4  16       37.31       40.32      1.68 o
  -1   4  16        0.36        4.08      0.76 o
   0   4  16        1.26        3.29      0.57 o
   1   4  16       26.51       19.33      1.06 o
   2   4  16        3.52        3.63      0.59 o
   3   4  16       39.89       38.12      1.52 o
   4   4  16        0.18        2.83      0.73 o
   5   4  16       15.01       11.92      0.85 o
   6   4  16        0.56        2.73      0.71 o
   7   4  16        1.74        4.54      0.74 o
   8   4  16        3.62        5.77      0.82 o
  -7   5  16        0.36        2.83      0.78 o
  -6   5  16        0.21        3.79      0.64 o
  -5   5  16       28.82       25.61      1.81 o
  -4   5  16       19.15       19.21      1.46 o
  -3   5  16       27.75       28.26      1.44 o
  -2   5  16        0.15        2.15      0.65 o
  -1   5  16       24.56       22.79      1.33 o
   0   5  16        3.80        5.36      0.66 o
   1   5  16       23.69       20.67      1.09 o
   2   5  16        7.10        6.56      0.65 o
   3   5  16       26.39       21.89      1.19 o
   4   5  16        3.96        4.98      0.63 o
   5   5  16        4.24        5.63      0.71 o
   6   5  16        7.43        9.14      0.76 o
   7   5  16        0.63        4.23      0.66 o
  -7   6  16        0.99        4.62      0.92 o
  -6   6  16        8.89        9.23      1.09 o
  -5   6  16        0.15        2.36      1.04 o
  -4   6  16       67.43       74.60      3.07 o
  -3   6  16        0.28        3.86      0.56 o
  -2   6  16       44.40       42.96      1.83 o
  -1   6  16       15.93       12.68      0.93 o
   0   6  16       11.38       10.97      0.89 o
   1   6  16        9.56        8.76      0.62 o
   2   6  16        3.54        4.02      0.72 o
   3   6  16       34.20       29.34      1.29 o
   4   6  16        0.01        3.86      0.70 o
   5   6  16        3.49        5.36      0.63 o
   6   6  16       13.57       12.23      0.93 o
   7   6  16        0.13        3.89      0.76 o
  -6   7  16        2.53        7.52      1.10 o
  -5   7  16       26.53       24.17      1.80 o
  -4   7  16        1.23        3.07      0.72 o
  -3   7  16        1.96        4.63      0.64 o
  -2   7  16        0.56        3.77      0.68 o
  -1   7  16       42.74       39.79      1.70 o
   0   7  16        0.11        2.52      0.64 o
   1   7  16       14.19       14.45      1.02 o
   2   7  16       25.05       19.69      1.21 o
   3   7  16        6.99        8.49      0.80 o
   4   7  16        5.70        9.16      0.81 o
   5   7  16        0.60        2.87      1.05 o
   6   7  16        1.06        4.14      0.69 o
  -6   8  16        0.38        5.12      1.02 o
  -5   8  16        0.55        3.19      1.41 o
  -4   8  16       34.80       31.66      1.65 o
  -3   8  16        1.50        4.94      0.65 o
  -2   8  16        0.21        3.01      0.66 o
  -1   8  16        0.44        4.00      0.66 o
   0   8  16        3.61        4.71      0.67 o
   1   8  16       64.00       72.33      2.23 o
   2   8  16        2.06        5.12      0.70 o
   3   8  16        1.80        4.82      0.61 o
   4   8  16        2.83        4.06      0.68 o
   5   8  16       35.88       29.30      1.45 o
   6   8  16        1.34        3.82      0.79 o
  -5   9  16        2.96        5.52      0.82 o
  -4   9  16        1.77        4.31      0.75 o
  -3   9  16        0.69        3.08      0.62 o
  -2   9  16        7.79       10.13      0.87 o
  -1   9  16        0.89        4.14      0.90 o
   0   9  16        1.95        4.18      0.74 o
   1   9  16        7.27        9.26      0.87 o
   2   9  16        3.88        7.15      0.79 o
   3   9  16        4.90        7.01      0.67 o
   4   9  16        8.01       10.53      0.88 o
   5   9  16        0.16        3.38      0.76 o
  -4  10  16        6.98        6.81      1.63 o
  -3  10  16        3.18        4.82      0.73 o
  -2  10  16        5.56        7.58      0.79 o
  -1  10  16        3.96        6.36      0.77 o
   0  10  16        1.74        5.67      0.74 o
   1  10  16        0.09        4.07      0.79 o
   2  10  16        1.02        5.46      0.79 o
   3  10  16       30.13       29.75      1.73 o
   4  10  16       34.62       29.00      2.45 o
  -2  11  16        5.88       10.03      1.71 o
  -1  11  16       16.45       12.78      0.95 o
   0  11  16       12.24       12.37      1.07 o
   1  11  16        0.10        3.62      0.90 o
   2  11  16        0.89        5.20      1.42 o
  -6   0  17       68.09       76.49      5.07 o
  -4   0  17       51.23       61.08      3.80 o
  -2   0  17       49.47       48.57      3.78 o
   0   0  17       81.26       85.25      3.01 o
   2   0  17       18.72       10.34      1.14 o
   4   0  17       19.38       13.74      1.29 o
   6   0  17       55.61       57.96      3.07 o
  -7   1  17       21.79       20.83      1.60 o
  -6   1  17        1.01        4.72      0.94 o
  -5   1  17        6.71        8.65      0.97 o
  -4   1  17        0.15        4.58      1.36 o
  -3   1  17       25.38       24.70      1.69 o
  -2   1  17        1.13        3.15      0.99 o
  -1   1  17       16.28       20.47      1.79 o
   0   1  17        0.02        3.26      0.82 o
   1   1  17       30.44       22.43      1.27 o
   2   1  17        3.48        4.65      0.61 o
   3   1  17        3.96        5.63      0.65 o
   4   1  17        7.96        8.73      0.81 o
   5   1  17       29.27       28.73      1.46 o
   6   1  17        0.06        4.18      0.76 o
   7   1  17        0.17        4.01      0.74 o
  -7   2  17        0.04        3.76      0.88 o
  -6   2  17       38.60       39.26      1.94 o
  -5   2  17        4.44        7.04      0.86 o
  -4   2  17       22.04       21.40      1.53 o
  -3   2  17        0.40        4.93      0.90 o
  -2   2  17       31.54       32.12      2.00 o
  -1   2  17        0.76        3.25      0.91 o
   0   2  17       28.12       25.75      1.43 o
   1   2  17        8.04        6.16      0.82 o
   2   2  17        5.81        7.56      0.70 o
   3   2  17        1.03        3.30      0.84 o
   4   2  17        6.26        7.97      0.87 o
   5   2  17        4.29        6.47      0.68 o
   6   2  17       28.82       21.34      1.19 o
   7   2  17        3.82        5.93      0.69 o
  -7   3  17        0.10        3.02      0.77 o
  -6   3  17        0.00        5.70      1.22 o
  -5   3  17        0.43        3.29      1.17 o
  -4   3  17       10.19       12.19      1.20 o
  -3   3  17       10.22       13.41      1.25 o
  -2   3  17        1.38        6.08      1.15 o
  -1   3  17        0.27        3.42      0.58 o
   0   3  17        0.01        2.75      0.85 o
   1   3  17       36.64       38.86      1.50 o
   2   3  17       11.12       10.80      0.77 o
   3   3  17        7.63        5.89      0.69 o
   4   3  17        6.81        7.32      0.73 o
   5   3  17        1.02        4.73      0.67 o
   6   3  17        0.05        4.94      0.97 o
   7   3  17       10.23       10.14      0.82 o
  -6   4  17        0.90        4.50      0.79 o
  -5   4  17       16.23       14.37      1.18 o
  -4   4  17        4.79        9.01      1.03 o
  -3   4  17        0.23        3.89      0.87 o
  -2   4  17       30.78       31.93      1.66 o
  -1   4  17        0.49        3.65      0.70 o
   0   4  17       34.83       34.01      1.65 o
   1   4  17        1.74        4.00      0.60 o
   2   4  17       35.17       36.30      1.65 o
   3   4  17       44.24       42.75      1.65 o
   4   4  17       13.29       11.56      0.79 o
   5   4  17        2.90        6.76      0.75 o
   6   4  17        0.13        3.28      0.79 o
  -6   5  17        1.70        4.79      0.77 o
  -5   5  17       10.61        7.37      0.84 o
  -4   5  17       16.97       16.79      1.34 o
  -3   5  17        4.28        8.81      0.97 o
  -2   5  17        1.12        2.64      0.72 o
  -1   5  17       31.58       28.63      1.69 o
   0   5  17        7.35        8.11      0.93 o
   1   5  17       82.45       81.67      2.71 o
   2   5  17        2.03        4.53      0.87 o
   3   5  17       30.32       27.57      1.33 o
   4   5  17       24.50       22.06      1.15 o
   5   5  17        1.04        3.78      0.61 o
   6   5  17        4.82        6.39      0.67 o
  -6   6  17        1.72        6.40      1.02 o
  -5   6  17        0.00        4.21      0.76 o
  -4   6  17        2.78        5.53      1.20 o
  -3   6  17        0.00        3.87      0.78 o
  -2   6  17        0.02        2.69      0.75 o
  -1   6  17        0.60        3.61      0.64 o
   0   6  17       38.13       35.22      2.08 o
   1   6  17        4.57        6.43      0.75 o
   2   6  17       88.63       91.79      2.85 o
   3   6  17        2.23        5.27      0.65 o
   4   6  17        0.18        2.83      0.64 o
   5   6  17       15.68       14.22      0.94 o
   6   6  17        0.43        2.79      1.09 o
  -5   7  17       11.66       11.01      1.24 o
  -4   7  17       10.75       11.59      1.14 o
  -3   7  17        2.09        4.29      0.65 o
  -2   7  17        0.05        3.42      0.69 o
  -1   7  17        6.35        5.97      0.78 o
   0   7  17       18.23       16.98      1.22 o
   1   7  17        9.56       11.32      0.94 o
   2   7  17       22.54       20.82      1.26 o
   3   7  17       31.74       28.68      1.49 o
   4   7  17       16.70       15.41      1.01 o
   5   7  17        1.33        5.62      0.72 o
  -4   8  17        0.04        4.06      0.86 o
  -3   8  17        5.19        5.89      0.70 o
  -2   8  17        0.07        3.78      0.89 o
  -1   8  17        0.02        3.86      0.83 o
   0   8  17        9.54        9.66      0.96 o
   1   8  17        3.38        6.66      0.86 o
   2   8  17        1.23        4.38      0.71 o
   3   8  17        0.15        2.78      1.20 o
   4   8  17       22.36       21.05      1.28 o
  -3   9  17       10.69        9.01      0.79 o
  -2   9  17        0.05        2.51      0.83 o
  -1   9  17        0.00        3.69      0.76 o
   0   9  17        6.21        8.65      0.89 o
   1   9  17        3.98        5.30      0.75 o
   2   9  17       17.03       16.25      1.14 o
   3   9  17        6.22        7.68      0.75 o
  -6   0  18       12.09        9.65      1.58 o
  -4   0  18        2.65        8.35      1.45 o
  -2   0  18        0.18        4.78      1.32 o
   0   0  18       19.84       20.90      2.09 o
   2   0  18       46.64       45.47      3.30 o
   4   0  18       14.68       17.55      1.43 o
   6   0  18       17.50       14.69      1.34 o
  -6   1  18        2.68        4.70      1.02 o
  -5   1  18        0.48        3.47      0.99 o
  -4   1  18        9.47       11.55      1.21 o
  -3   1  18        6.52        8.26      1.13 o
  -2   1  18       18.01       17.07      1.25 o
  -1   1  18       10.41       11.91      1.14 o
   0   1  18        1.82        4.56      0.92 o
   1   1  18        2.56        3.76      0.77 o
   2   1  18        8.05        5.59      0.75 o
   3   1  18        2.67        4.73      0.61 o
   4   1  18        0.02        3.30      0.98 o
   5   1  18       14.68       13.76      1.00 o
   6   1  18        0.24        5.10      0.73 o
  -6   2  18        0.21        4.44      1.07 o
  -5   2  18       24.70       17.22      1.34 o
  -4   2  18        0.21        4.55      1.01 o
  -3   2  18        1.88        3.82      1.35 o
  -2   2  18        4.19        7.93      1.05 o
  -1   2  18       12.47       11.44      1.16 o
   0   2  18        3.36        5.12      0.81 o
   1   2  18        0.12        3.60      0.66 o
   2   2  18       31.52       28.48      1.70 o
   3   2  18        0.47        2.21      0.61 o
   4   2  18       35.15       31.45      1.51 o
   5   2  18        6.50        7.97      0.89 o
   6   2  18        5.31        7.21      0.73 o
  -5   3  18        0.13        4.70      0.89 o
  -4   3  18        2.45        5.23      0.92 o
  -3   3  18        8.74       10.30      1.09 o
  -2   3  18        1.89        6.42      0.93 o
  -1   3  18        5.33        5.16      1.16 o
   0   3  18       10.63       10.92      0.90 o
   1   3  18        0.91        3.58      0.75 o
   2   3  18       15.59       11.12      0.99 o
   3   3  18        6.45        5.59      0.69 o
   4   3  18        3.99        4.99      0.65 o
   5   3  18        0.00        3.57      0.69 o
  -5   4  18        7.91        9.58      0.92 o
  -4   4  18        9.55       11.83      1.21 o
  -3   4  18       10.76       11.74      1.13 o
  -2   4  18        0.22        3.68      1.01 o
  -1   4  18        5.49        8.27      0.98 o
   0   4  18       18.77       17.57      1.10 o
   1   4  18        3.98        5.00      0.75 o
   2   4  18        4.15        6.40      0.71 o
   3   4  18        0.00        3.41      0.70 o
   4   4  18        3.35        5.41      0.64 o
   5   4  18       21.11       18.66      1.07 o
  -5   5  18        0.42        3.95      1.49 o
  -4   5  18        2.64        5.06      0.98 o
  -3   5  18       23.05       21.68      1.51 o
  -2   5  18        0.42        4.99      0.83 o
  -1   5  18       12.94       11.49      0.88 o
   0   5  18        2.59        5.39      0.81 o
   1   5  18        4.06        5.50      0.77 o
   2   5  18        4.44        7.53      0.80 o
   3   5  18        0.08        3.43      0.74 o
   4   5  18        0.97        3.84      0.94 o
   5   5  18        0.64        4.26      1.07 o
  -4   6  18       66.90       71.51      3.19 o
  -3   6  18        0.95        4.15      0.94 o
  -2   6  18        1.44        4.57      1.46 o
  -1   6  18       10.78        9.68      0.98 o
   0   6  18        8.50        8.81      0.92 o
   1   6  18        3.59        6.90      0.83 o
   2   6  18        2.21        4.26      0.85 o
   3   6  18        2.79        4.02      0.86 o
   4   6  18       10.15        9.57      0.81 o
  -3   7  18        8.44        7.35      0.96 o
  -2   7  18        0.04        3.37      1.19 o
  -1   7  18       10.65        9.57      0.89 o
   0   7  18        6.14        8.71      0.93 o
   1   7  18        0.05        3.33      0.95 o
   2   7  18        0.21        5.30      0.97 o
   3   7  18        0.73        4.17      0.76 o
  -1   8  18        0.13        3.86      0.78 o
   0   8  18        1.13        4.97      0.75 o
   1   8  18       14.43       11.69      1.01 o
  -4   0  19       32.34       28.66      2.66 o
  -2   0  19        6.64        9.60      1.45 o
   0   0  19        7.58        8.17      1.96 o
   2   0  19        1.06        3.83      0.79 o
   4   0  19       13.31       11.06      1.16 o
  -4   1  19        3.16        5.96      1.31 o
  -3   1  19        3.06        6.54      0.93 o
  -2   1  19        7.12       10.29      1.22 o
  -1   1  19       11.65       14.50      1.39 o
   0   1  19       14.52       15.69      1.43 o
   1   1  19        1.82        6.08      0.83 o
   2   1  19        5.89        6.72      0.84 o
   3   1  19        0.02        4.05      0.71 o
   4   1  19        0.81        3.91      0.66 o
  -4   2  19        0.54        3.23      1.20 o
  -3   2  19        9.68       11.76      1.36 o
  -2   2  19        1.85        6.79      1.04 o
  -1   2  19       16.35       18.29      1.33 o
   0   2  19        2.16        5.58      0.89 o
   1   2  19        0.02        4.30      0.66 o
   2   2  19        0.05        4.49      0.76 o
   3   2  19        9.71       10.33      0.86 o
   4   2  19        2.56        5.05      0.68 o
  -3   3  19       21.86       19.88      1.43 o
  -2   3  19        7.91       10.26      1.14 o
  -1   3  19        0.19        3.65      1.68 o
   0   3  19        0.59        4.64      1.07 o
   1   3  19        0.49        3.90      0.68 o
   2   3  19        5.99        6.18      1.10 o
   3   3  19        6.67        7.15      0.78 o
   4   3  19        3.40        2.81      1.38 o
  -3   4  19        0.15        5.27      1.12 o
  -2   4  19        2.39        5.56      0.93 o
  -1   4  19        0.44        4.34      1.05 o
   0   4  19        1.83        4.98      0.81 o
   1   4  19       10.12       11.56      0.96 o
   2   4  19        6.56        9.06      0.91 o
   3   4  19        9.85        7.81      0.81 o
  -2   5  19        9.85       10.98      1.13 o
  -1   5  19        0.00        5.39      1.01 o
   0   5  19        3.29        4.22      0.71 o
   1   5  19       13.30       14.43      1.25 o
   2   5  19       13.71       12.85      1.06 o
   0   6  19       22.41       23.54      3.36 o
   0   0  20        0.48        4.43      1.43 o
   0   1  20        0.16        4.61      1.42 o
 
